# Supplementary material for: Phenotype-tissue expression and exploration (PTEE) resource facilitates the choice of tissue for RNA-seq-based clinical genetics studies
Source: BMC Genomics. 2021 Nov 7;22:802. doi: 10.1186/s12864-021-08125-9 (PMC8573933; doi:10.1186/s12864-021-08125-9)
Supplement: Supplementary file 4 — Additional file 4: Supplementary Table: PIN analysis results of selected genes. [file 12864_2021_8125_MOESM4_ESM.xlsx]

## Sheet: ReadMe
tags of sheets
arrhythmia	arrhythmia_genes_not_expressed_in_heart
NDD(all_stages)	NDD_genes_not_expressed_in_any_developmental_stage_in_brain
NDD(adult_brain)	NDD_genes_not_expressed_in_adult_brain
criterion for selecting the bological processes (AND)
arrythima & NDD (all_stages) & NDD(adult_brain)	GOLV >= 6	Adj_Npva < 0.05	Adj_Epva < 0.05	#L0 > 0
NDD(adult_brain)_v1	GOLV >= 6	Adj_Npva < 0.05	Adj_Epva < 0.05	#L0 > 0	L0pva < 0.05
#L0 is the number of genes of interest, i.e. arrhythmia_genes_not_expressed_in_heart, NDD_genes_not_expressed_in_any_developmental_stage_in_brain, or NDD_genes_not_expressed_in_adult_brain

## Sheet: arrhythmia
GOLV	GOID	Description	#Nodes	%Node_Prop	#Edges	%Edge_Prop	#L0	%L0_Prop	Npva	Adj_Npva	Epva	Adj_Epva	L0pva	Adj_L0pva	Nodes	Edges	L0
7	GO:0008016	regulation of heart contraction	11	0.44	10	0.322581	4	0.8	2.62826e-15	1.68427e-13	3.72176e-26	5.7222e-24	0.0962585	0.495044	ENSG00000171385_ENSG00000055118_ENSG00000176076_ENSG00000120049_ENSG00000053918_ENSG00000196924_ENSG00000159197_ENSG00000182132_ENSG00000184408_ENSG00000180509_ENSG00000115041	ENSG00000120049 ENSG00000184408_ENSG00000171385 ENSG00000182132_ENSG00000120049 ENSG00000171385_ENSG00000115041 ENSG00000184408_ENSG00000120049 ENSG00000182132_ENSG00000182132 ENSG00000184408_ENSG00000055118 ENSG00000180509_ENSG00000184408 ENSG00000196924_ENSG00000053918 ENSG00000159197_ENSG00000053918 ENSG00000180509	ENSG00000180509_ENSG00000184408_ENSG00000159197_ENSG00000176076
6	GO:1903522	regulation of blood circulation	11	0.44	10	0.322581	4	0.8	1.1015e-14	6.51579e-13	1.51282e-25	1.86077e-23	0.0962585	0.495044	ENSG00000159197_ENSG00000196924_ENSG00000180509_ENSG00000115041_ENSG00000182132_ENSG00000184408_ENSG00000120049_ENSG00000055118_ENSG00000171385_ENSG00000176076_ENSG00000053918	ENSG00000120049 ENSG00000182132_ENSG00000182132 ENSG00000184408_ENSG00000055118 ENSG00000180509_ENSG00000184408 ENSG00000196924_ENSG00000053918 ENSG00000159197_ENSG00000053918 ENSG00000180509_ENSG00000120049 ENSG00000184408_ENSG00000171385 ENSG00000182132_ENSG00000115041 ENSG00000184408_ENSG00000120049 ENSG00000171385	ENSG00000176076_ENSG00000159197_ENSG00000184408_ENSG00000180509
8	GO:0006813	potassium ion transport	8	0.32	5	0.16129	4	0.8	6.57632e-12	1.94507e-10	1.70478e-13	6.16728e-12	0.0234816	0.845339	ENSG00000053918_ENSG00000120049_ENSG00000055118_ENSG00000171385_ENSG00000176076_ENSG00000180509_ENSG00000184408_ENSG00000159197	ENSG00000120049 ENSG00000184408_ENSG00000053918 ENSG00000180509_ENSG00000053918 ENSG00000159197_ENSG00000055118 ENSG00000180509_ENSG00000120049 ENSG00000171385	ENSG00000184408_ENSG00000180509_ENSG00000176076_ENSG00000159197
7	GO:0015672	monovalent inorganic cation transport	8	0.32	5	0.16129	4	0.8	4.95967e-10	1.00368e-08	1.40127e-12	4.78769e-11	0.0234816	0.845339	ENSG00000053918_ENSG00000120049_ENSG00000171385_ENSG00000055118_ENSG00000176076_ENSG00000180509_ENSG00000184408_ENSG00000159197	ENSG00000053918 ENSG00000180509_ENSG00000053918 ENSG00000159197_ENSG00000055118 ENSG00000180509_ENSG00000120049 ENSG00000171385_ENSG00000120049 ENSG00000184408	ENSG00000176076_ENSG00000159197_ENSG00000184408_ENSG00000180509
8	GO:0098662	inorganic cation transmembrane transport	8	0.32	5	0.16129	4	0.8	9.56268e-09	1.50076e-07	1.07911e-11	2.5525e-10	0.0234816	0.845339	ENSG00000053918_ENSG00000120049_ENSG00000171385_ENSG00000055118_ENSG00000176076_ENSG00000180509_ENSG00000184408_ENSG00000159197	ENSG00000120049 ENSG00000184408_ENSG00000053918 ENSG00000180509_ENSG00000053918 ENSG00000159197_ENSG00000055118 ENSG00000180509_ENSG00000120049 ENSG00000171385	ENSG00000184408_ENSG00000180509_ENSG00000176076_ENSG00000159197
7	GO:0098655	cation transmembrane transport	8	0.32	5	0.16129	4	0.8	1.76373e-08	2.71261e-07	1.28551e-11	2.92812e-10	0.0234816	0.845339	ENSG00000180509_ENSG00000184408_ENSG00000159197_ENSG00000053918_ENSG00000120049_ENSG00000055118_ENSG00000171385_ENSG00000176076	ENSG00000120049 ENSG00000184408_ENSG00000053918 ENSG00000180509_ENSG00000053918 ENSG00000159197_ENSG00000055118 ENSG00000180509_ENSG00000120049 ENSG00000171385	ENSG00000159197_ENSG00000176076_ENSG00000180509_ENSG00000184408
7	GO:0098660	inorganic ion transmembrane transport	8	0.32	5	0.16129	4	0.8	2.4086e-08	3.56195e-07	1.9111e-11	4.19761e-10	0.0234816	0.845339	ENSG00000053918_ENSG00000176076_ENSG00000171385_ENSG00000055118_ENSG00000120049_ENSG00000184408_ENSG00000180509_ENSG00000159197	ENSG00000120049 ENSG00000184408_ENSG00000120049 ENSG00000171385_ENSG00000055118 ENSG00000180509_ENSG00000053918 ENSG00000159197_ENSG00000053918 ENSG00000180509	ENSG00000184408_ENSG00000180509_ENSG00000176076_ENSG00000159197
6	GO:0034220	ion transmembrane transport	9	0.36	7	0.225806	4	0.8	6.77553e-08	9.14103e-07	1.97509e-12	6.07339e-11	0.0404115	0.484937	ENSG00000180509_ENSG00000184408_ENSG00000159197_ENSG00000105675_ENSG00000053918_ENSG00000120049_ENSG00000171385_ENSG00000055118_ENSG00000176076	ENSG00000120049 ENSG00000184408_ENSG00000053918 ENSG00000180509_ENSG00000053918 ENSG00000105675_ENSG00000053918 ENSG00000159197_ENSG00000105675 ENSG00000159197_ENSG00000055118 ENSG00000180509_ENSG00000120049 ENSG00000171385	ENSG00000159197_ENSG00000176076_ENSG00000180509_ENSG00000184408
7	GO:0030001	metal ion transport	8	0.32	5	0.16129	4	0.8	1.51349e-07	1.84742e-06	2.26996e-10	3.77304e-09	0.0234816	0.845339	ENSG00000176076_ENSG00000171385_ENSG00000055118_ENSG00000120049_ENSG00000053918_ENSG00000159197_ENSG00000184408_ENSG00000180509	ENSG00000120049 ENSG00000184408_ENSG00000120049 ENSG00000171385_ENSG00000055118 ENSG00000180509_ENSG00000053918 ENSG00000159197_ENSG00000053918 ENSG00000180509	ENSG00000180509_ENSG00000184408_ENSG00000159197_ENSG00000176076
6	GO:0006812	cation transport	8	0.32	5	0.16129	4	0.8	8.50514e-07	9.47892e-06	6.83479e-10	1.00081e-08	0.0234816	0.845339	ENSG00000184408_ENSG00000180509_ENSG00000159197_ENSG00000053918_ENSG00000171385_ENSG00000055118_ENSG00000176076_ENSG00000120049	ENSG00000120049 ENSG00000184408_ENSG00000053918 ENSG00000180509_ENSG00000053918 ENSG00000159197_ENSG00000055118 ENSG00000180509_ENSG00000120049 ENSG00000171385	ENSG00000184408_ENSG00000180509_ENSG00000176076_ENSG00000159197
8	GO:0043266	regulation of potassium ion transport	13	0.52	5	0.16129	3	0.6	3.1934e-25	1.22786e-22	1.82117e-14	7.46679e-13	0.815602	1	ENSG00000115041_ENSG00000180509_ENSG00000175497_ENSG00000182132_ENSG00000159197_ENSG00000282974_ENSG00000196924_ENSG00000116030_ENSG00000053918_ENSG00000120049_ENSG00000130226_ENSG00000055118_ENSG00000176076	ENSG00000055118 ENSG00000180509_ENSG00000053918 ENSG00000180509_ENSG00000053918 ENSG00000159197_ENSG00000116030 ENSG00000196924_ENSG00000120049 ENSG00000182132	ENSG00000176076_ENSG00000159197_ENSG00000180509
8	GO:1904062	regulation of cation transmembrane transport	16	0.64	10	0.322581	3	0.6	1.78677e-24	4.58008e-22	3.72839e-24	3.27566e-22	0.609581	0.997497	ENSG00000169252_ENSG00000175497_ENSG00000180509_ENSG00000196924_ENSG00000142192_ENSG00000116030_ENSG00000176076_ENSG00000055118_ENSG00000182132_ENSG00000115041_ENSG00000282974_ENSG00000159197_ENSG00000132535_ENSG00000053918_ENSG00000130226_ENSG00000120049	ENSG00000120049 ENSG00000182132_ENSG00000169252 ENSG00000180509_ENSG00000116030 ENSG00000142192_ENSG00000169252 ENSG00000196924_ENSG00000132535 ENSG00000142192_ENSG00000055118 ENSG00000180509_ENSG00000142192 ENSG00000176076_ENSG00000053918 ENSG00000180509_ENSG00000053918 ENSG00000159197_ENSG00000116030 ENSG00000196924	ENSG00000159197_ENSG00000176076_ENSG00000180509
7	GO:0034765	regulation of ion transmembrane transport	16	0.64	10	0.322581	3	0.6	8.48652e-24	1.63153e-21	4.19771e-23	3.22699e-21	0.609581	0.997497	ENSG00000053918_ENSG00000130226_ENSG00000120049_ENSG00000115041_ENSG00000182132_ENSG00000159197_ENSG00000132535_ENSG00000282974_ENSG00000116030_ENSG00000176076_ENSG00000055118_ENSG00000180509_ENSG00000169252_ENSG00000175497_ENSG00000196924_ENSG00000142192	ENSG00000116030 ENSG00000142192_ENSG00000120049 ENSG00000182132_ENSG00000169252 ENSG00000180509_ENSG00000169252 ENSG00000196924_ENSG00000132535 ENSG00000142192_ENSG00000055118 ENSG00000180509_ENSG00000142192 ENSG00000176076_ENSG00000053918 ENSG00000180509_ENSG00000116030 ENSG00000196924_ENSG00000053918 ENSG00000159197	ENSG00000180509_ENSG00000159197_ENSG00000176076
6	GO:0043269	regulation of ion transport	17	0.68	10	0.322581	3	0.6	6.7813e-23	1.04296e-20	2.56716e-20	1.5788e-18	0.525194	0.900333	ENSG00000175497_ENSG00000169252_ENSG00000172349_ENSG00000180509_ENSG00000196924_ENSG00000142192_ENSG00000116030_ENSG00000055118_ENSG00000176076_ENSG00000182132_ENSG00000115041_ENSG00000282974_ENSG00000132535_ENSG00000159197_ENSG00000053918_ENSG00000120049_ENSG00000130226	ENSG00000132535 ENSG00000142192_ENSG00000116030 ENSG00000142192_ENSG00000120049 ENSG00000182132_ENSG00000169252 ENSG00000180509_ENSG00000169252 ENSG00000196924_ENSG00000053918 ENSG00000180509_ENSG00000053918 ENSG00000159197_ENSG00000116030 ENSG00000196924_ENSG00000055118 ENSG00000180509_ENSG00000142192 ENSG00000176076	ENSG00000180509_ENSG00000159197_ENSG00000176076
6	GO:0034762	regulation of transmembrane transport	16	0.64	10	0.322581	3	0.6	2.01095e-22	2.57737e-20	1.45332e-21	9.93104e-20	0.609581	0.997497	ENSG00000180509_ENSG00000169252_ENSG00000175497_ENSG00000196924_ENSG00000142192_ENSG00000116030_ENSG00000176076_ENSG00000055118_ENSG00000115041_ENSG00000182132_ENSG00000159197_ENSG00000132535_ENSG00000282974_ENSG00000053918_ENSG00000130226_ENSG00000120049	ENSG00000132535 ENSG00000142192_ENSG00000120049 ENSG00000182132_ENSG00000116030 ENSG00000142192_ENSG00000169252 ENSG00000180509_ENSG00000169252 ENSG00000196924_ENSG00000053918 ENSG00000180509_ENSG00000116030 ENSG00000196924_ENSG00000053918 ENSG00000159197_ENSG00000055118 ENSG00000180509_ENSG00000142192 ENSG00000176076	ENSG00000176076_ENSG00000159197_ENSG00000180509
7	GO:0010959	regulation of metal ion transport	14	0.56	5	0.16129	3	0.6	2.87828e-19	3.16199e-17	1.39612e-10	2.52534e-09	0.755679	1	ENSG00000116030_ENSG00000053918_ENSG00000130226_ENSG00000120049_ENSG00000176076_ENSG00000055118_ENSG00000180509_ENSG00000115041_ENSG00000182132_ENSG00000172349_ENSG00000175497_ENSG00000159197_ENSG00000282974_ENSG00000196924	ENSG00000053918 ENSG00000180509_ENSG00000116030 ENSG00000196924_ENSG00000053918 ENSG00000159197_ENSG00000055118 ENSG00000180509_ENSG00000120049 ENSG00000182132	ENSG00000176076_ENSG00000159197_ENSG00000180509
6	GO:0086001	cardiac muscle cell action potential	7	0.28	4	0.129032	3	0.6	3.28291e-13	1.40253e-11	2.76324e-12	8.09236e-11	0.11305	0.508727	ENSG00000180509_ENSG00000053918_ENSG00000120049_ENSG00000159197_ENSG00000171385_ENSG00000055118_ENSG00000176076	ENSG00000053918 ENSG00000180509_ENSG00000053918 ENSG00000159197_ENSG00000055118 ENSG00000180509_ENSG00000120049 ENSG00000171385	ENSG00000176076_ENSG00000159197_ENSG00000180509
6	GO:0099623	regulation of cardiac muscle cell membrane repolarization	6	0.24	3	0.0967742	3	0.6	4.00667e-13	1.54056e-11	1.59041e-10	2.79457e-09	0.0698485	0.502909	ENSG00000053918_ENSG00000180509_ENSG00000196924_ENSG00000176076_ENSG00000055118_ENSG00000159197	ENSG00000055118 ENSG00000180509_ENSG00000053918 ENSG00000159197_ENSG00000053918 ENSG00000180509	ENSG00000180509_ENSG00000176076_ENSG00000159197
7	GO:2001257	regulation of cation channel activity	8	0.32	4	0.129032	3	0.6	7.53958e-12	2.14738e-10	1.29676e-10	2.41669e-09	0.166828	0.545983	ENSG00000180509_ENSG00000169252_ENSG00000159197_ENSG00000132535_ENSG00000142192_ENSG00000116030_ENSG00000120049_ENSG00000176076	ENSG00000169252 ENSG00000180509_ENSG00000116030 ENSG00000142192_ENSG00000132535 ENSG00000142192_ENSG00000142192 ENSG00000176076	ENSG00000180509_ENSG00000159197_ENSG00000176076
8	GO:0086005	ventricular cardiac muscle cell action potential	5	0.2	3	0.0967742	3	0.6	1.78626e-11	4.73666e-10	2.27181e-10	3.67675e-09	0.0376623	0.677922	ENSG00000053918_ENSG00000180509_ENSG00000176076_ENSG00000055118_ENSG00000159197	ENSG00000055118 ENSG00000180509_ENSG00000053918 ENSG00000159197_ENSG00000053918 ENSG00000180509	ENSG00000180509_ENSG00000176076_ENSG00000159197
6	GO:1901380	negative regulation of potassium ion transmembrane transport	5	0.2	1	0.0322581	3	0.6	2.59549e-11	6.43849e-10	0.00102279	0.00731414	0.0376623	0.677922	ENSG00000116030_ENSG00000180509_ENSG00000176076_ENSG00000055118_ENSG00000159197	ENSG00000055118 ENSG00000180509	ENSG00000176076_ENSG00000159197_ENSG00000180509
7	GO:0060307	regulation of ventricular cardiac muscle cell membrane repolarization	5	0.2	3	0.0967742	3	0.6	3.67312e-11	8.82696e-10	1.06036e-10	2.10363e-09	0.0376623	0.677922	ENSG00000159197_ENSG00000055118_ENSG00000176076_ENSG00000180509_ENSG00000053918	ENSG00000055118 ENSG00000180509_ENSG00000053918 ENSG00000159197_ENSG00000053918 ENSG00000180509	ENSG00000180509_ENSG00000176076_ENSG00000159197
7	GO:0043267	negative regulation of potassium ion transport	5	0.2	1	0.0322581	3	0.6	5.08057e-11	1.18393e-09	0.00115057	0.0080409	0.0376623	0.677922	ENSG00000116030_ENSG00000180509_ENSG00000159197_ENSG00000055118_ENSG00000176076	ENSG00000055118 ENSG00000180509	ENSG00000180509_ENSG00000176076_ENSG00000159197
6	GO:0032412	regulation of ion transmembrane transporter activity	8	0.32	4	0.129032	3	0.6	2.06808e-10	4.67752e-09	1.66242e-09	2.12998e-08	0.166828	0.545983	ENSG00000116030_ENSG00000176076_ENSG00000120049_ENSG00000169252_ENSG00000180509_ENSG00000142192_ENSG00000132535_ENSG00000159197	ENSG00000142192 ENSG00000176076_ENSG00000132535 ENSG00000142192_ENSG00000116030 ENSG00000142192_ENSG00000169252 ENSG00000180509	ENSG00000180509_ENSG00000159197_ENSG00000176076
7	GO:0086002	cardiac muscle cell action potential involved in contraction	5	0.2	3	0.0967742	3	0.6	1.17683e-09	2.20728e-08	6.88878e-10	9.85256e-09	0.0376623	0.677922	ENSG00000159197_ENSG00000176076_ENSG00000055118_ENSG00000180509_ENSG00000053918	ENSG00000053918 ENSG00000159197_ENSG00000053918 ENSG00000180509_ENSG00000055118 ENSG00000180509	ENSG00000176076_ENSG00000159197_ENSG00000180509
6	GO:0086003	cardiac muscle cell contraction	5	0.2	3	0.0967742	3	0.6	1.38554e-09	2.42154e-08	8.61023e-10	1.20348e-08	0.0376623	0.677922	ENSG00000053918_ENSG00000180509_ENSG00000055118_ENSG00000176076_ENSG00000159197	ENSG00000053918 ENSG00000159197_ENSG00000053918 ENSG00000180509_ENSG00000055118 ENSG00000180509	ENSG00000176076_ENSG00000159197_ENSG00000180509
7	GO:0060048	cardiac muscle contraction	5	0.2	3	0.0967742	3	0.6	2.38407e-08	3.5948e-07	8.49437e-09	9.32864e-08	0.0376623	0.677922	ENSG00000180509_ENSG00000053918_ENSG00000159197_ENSG00000176076_ENSG00000055118	ENSG00000053918 ENSG00000159197_ENSG00000053918 ENSG00000180509_ENSG00000055118 ENSG00000180509	ENSG00000159197_ENSG00000176076_ENSG00000180509
8	GO:1904063	negative regulation of cation transmembrane transport	5	0.2	1	0.0322581	3	0.6	3.97718e-08	5.6638e-07	0.00255508	0.0157137	0.0376623	0.677922	ENSG00000116030_ENSG00000180509_ENSG00000176076_ENSG00000055118_ENSG00000159197	ENSG00000055118 ENSG00000180509	ENSG00000159197_ENSG00000176076_ENSG00000180509
6	GO:0060047	heart contraction	5	0.2	3	0.0967742	3	0.6	5.04107e-08	7.04833e-07	1.13052e-08	1.21978e-07	0.0376623	0.677922	ENSG00000176076_ENSG00000055118_ENSG00000159197_ENSG00000053918_ENSG00000180509	ENSG00000053918 ENSG00000180509_ENSG00000053918 ENSG00000159197_ENSG00000055118 ENSG00000180509	ENSG00000180509_ENSG00000176076_ENSG00000159197
7	GO:0034766	negative regulation of ion transmembrane transport	5	0.2	1	0.0322581	3	0.6	7.30602e-08	9.68677e-07	0.0037028	0.0199756	0.0376623	0.677922	ENSG00000159197_ENSG00000176076_ENSG00000055118_ENSG00000180509_ENSG00000116030	ENSG00000055118 ENSG00000180509	ENSG00000180509_ENSG00000176076_ENSG00000159197
6	GO:0006941	striated muscle contraction	5	0.2	3	0.0967742	3	0.6	1.70906e-07	2.05354e-06	4.67797e-08	4.64025e-07	0.0376623	0.677922	ENSG00000053918_ENSG00000180509_ENSG00000176076_ENSG00000055118_ENSG00000159197	ENSG00000053918 ENSG00000180509_ENSG00000053918 ENSG00000159197_ENSG00000055118 ENSG00000180509	ENSG00000180509_ENSG00000176076_ENSG00000159197
6	GO:0034763	negative regulation of transmembrane transport	5	0.2	1	0.0322581	3	0.6	1.70906e-07	2.05354e-06	0.00510384	0.0257284	0.0376623	0.677922	ENSG00000116030_ENSG00000180509_ENSG00000176076_ENSG00000055118_ENSG00000159197	ENSG00000055118 ENSG00000180509	ENSG00000180509_ENSG00000159197_ENSG00000176076
6	GO:0043271	negative regulation of ion transport	5	0.2	1	0.0322581	3	0.6	4.98597e-07	5.72271e-06	0.00484924	0.0250612	0.0376623	0.677922	ENSG00000159197_ENSG00000055118_ENSG00000176076_ENSG00000180509_ENSG00000116030	ENSG00000055118 ENSG00000180509	ENSG00000180509_ENSG00000159197_ENSG00000176076
7	GO:0086013	membrane repolarization during cardiac muscle cell action potential	6	0.24	4	0.129032	2	0.4	5.94297e-14	3.04676e-12	1.53139e-14	6.72716e-13	0.343423	0.772701	ENSG00000180509_ENSG00000053918_ENSG00000120049_ENSG00000159197_ENSG00000171385_ENSG00000055118	ENSG00000055118 ENSG00000180509_ENSG00000120049 ENSG00000171385_ENSG00000053918 ENSG00000180509_ENSG00000053918 ENSG00000159197	ENSG00000159197_ENSG00000180509
6	GO:0099622	cardiac muscle cell membrane repolarization	6	0.24	4	0.129032	2	0.4	5.94297e-14	3.04676e-12	1.53139e-14	6.72716e-13	0.343423	0.772701	ENSG00000053918_ENSG00000180509_ENSG00000055118_ENSG00000171385_ENSG00000159197_ENSG00000120049	ENSG00000053918 ENSG00000180509_ENSG00000053918 ENSG00000159197_ENSG00000055118 ENSG00000180509_ENSG00000120049 ENSG00000171385	ENSG00000180509_ENSG00000159197
6	GO:0086011	membrane repolarization during action potential	6	0.24	4	0.129032	2	0.4	5.94297e-14	3.04676e-12	1.53139e-14	6.72716e-13	0.343423	0.772701	ENSG00000180509_ENSG00000053918_ENSG00000159197_ENSG00000120049_ENSG00000055118_ENSG00000171385	ENSG00000053918 ENSG00000180509_ENSG00000053918 ENSG00000159197_ENSG00000055118 ENSG00000180509_ENSG00000120049 ENSG00000171385	ENSG00000159197_ENSG00000180509
7	GO:0099625	ventricular cardiac muscle cell membrane repolarization	5	0.2	3	0.0967742	2	0.4	3.35535e-13	1.35804e-11	7.57665e-12	1.94152e-10	0.25223	0.648592	ENSG00000159197_ENSG00000171385_ENSG00000055118_ENSG00000180509_ENSG00000053918	ENSG00000055118 ENSG00000180509_ENSG00000053918 ENSG00000180509_ENSG00000053918 ENSG00000159197	ENSG00000159197_ENSG00000180509
8	GO:0098915	membrane repolarization during ventricular cardiac muscle cell action potential	4	0.16	3	0.0967742	2	0.4	2.29229e-11	5.87591e-10	1.89433e-12	6.13164e-11	0.166403	0.599051	ENSG00000053918_ENSG00000180509_ENSG00000055118_ENSG00000159197	ENSG00000053918 ENSG00000180509_ENSG00000053918 ENSG00000159197_ENSG00000055118 ENSG00000180509	ENSG00000180509_ENSG00000159197
6	GO:1901381	positive regulation of potassium ion transmembrane transport	5	0.2	2	0.0645161	2	0.4	2.50468e-10	5.35027e-09	2.37401e-07	2.28128e-06	0.25223	0.648592	ENSG00000180509_ENSG00000053918_ENSG00000196924_ENSG00000055118_ENSG00000176076	ENSG00000055118 ENSG00000180509_ENSG00000053918 ENSG00000180509	ENSG00000180509_ENSG00000176076
7	GO:0043268	positive regulation of potassium ion transport	5	0.2	2	0.0645161	2	0.4	6.96169e-10	1.33838e-08	3.32335e-07	3.1444e-06	0.25223	0.648592	ENSG00000180509_ENSG00000053918_ENSG00000176076_ENSG00000196924_ENSG00000055118	ENSG00000055118 ENSG00000180509_ENSG00000053918 ENSG00000180509	ENSG00000180509_ENSG00000176076
8	GO:1904064	positive regulation of cation transmembrane transport	6	0.24	4	0.129032	2	0.4	4.00375e-09	6.69322e-08	4.47133e-12	1.19559e-10	0.343423	0.772701	ENSG00000180509_ENSG00000053918_ENSG00000169252_ENSG00000055118_ENSG00000196924_ENSG00000176076	ENSG00000055118 ENSG00000180509_ENSG00000053918 ENSG00000180509_ENSG00000169252 ENSG00000196924_ENSG00000169252 ENSG00000180509	ENSG00000176076_ENSG00000180509
7	GO:0034767	positive regulation of ion transmembrane transport	6	0.24	4	0.129032	2	0.4	6.34183e-09	1.01601e-07	7.85014e-12	1.93113e-10	0.343423	0.772701	ENSG00000176076_ENSG00000196924_ENSG00000055118_ENSG00000180509_ENSG00000053918_ENSG00000169252	ENSG00000169252 ENSG00000196924_ENSG00000169252 ENSG00000180509_ENSG00000053918 ENSG00000180509_ENSG00000055118 ENSG00000180509	ENSG00000180509_ENSG00000176076
6	GO:0034764	positive regulation of transmembrane transport	6	0.24	4	0.129032	2	0.4	3.94046e-08	5.71739e-07	2.50245e-10	3.84752e-09	0.343423	0.772701	ENSG00000196924_ENSG00000055118_ENSG00000176076_ENSG00000180509_ENSG00000169252_ENSG00000053918	ENSG00000169252 ENSG00000196924_ENSG00000169252 ENSG00000180509_ENSG00000055118 ENSG00000180509_ENSG00000053918 ENSG00000180509	ENSG00000176076_ENSG00000180509
6	GO:0043270	positive regulation of ion transport	6	0.24	4	0.129032	2	0.4	1.40929e-07	1.74797e-06	2.3674e-10	3.7332e-09	0.343423	0.772701	ENSG00000176076_ENSG00000196924_ENSG00000055118_ENSG00000180509_ENSG00000053918_ENSG00000169252	ENSG00000169252 ENSG00000196924_ENSG00000169252 ENSG00000180509_ENSG00000053918 ENSG00000180509_ENSG00000055118 ENSG00000180509	ENSG00000176076_ENSG00000180509
6	GO:0014074	response to purine-containing compound	2	0.08	1	0.0322581	1	0.2	0.00429774	0.0176736	0.00446724	0.0234816	0.366667	0.776471	ENSG00000053918_ENSG00000180509	ENSG00000053918 ENSG00000180509	ENSG00000180509
7	GO:0007605	sensory perception of sound	2	0.08	1	0.0322581	1	0.2	0.00751948	0.0278004	0.00140608	0.00971614	0.366667	0.776471	ENSG00000180509_ENSG00000053918	ENSG00000053918 ENSG00000180509	ENSG00000180509
6	GO:0050954	sensory perception of mechanical stimulus	2	0.08	1	0.0322581	1	0.2	0.00822585	0.0295592	0.00140608	0.00971614	0.366667	0.776471	ENSG00000180509_ENSG00000053918	ENSG00000053918 ENSG00000180509	ENSG00000180509
6	GO:0071320	cellular response to cAMP	2	0.08	1	0.0322581	1	0.2	0.00112423	0.00635687	0.0019169	0.0124094	0.366667	0.776471	ENSG00000053918_ENSG00000180509	ENSG00000053918 ENSG00000180509	ENSG00000180509
6	GO:1901166	neural crest cell migration involved in autonomic nervous system development	2	0.08	1	0.0322581	1	0.2	6.99084e-06	6.39995e-05	0.000127904	0.00107755	0.366667	0.776471	ENSG00000075213_ENSG00000099250	ENSG00000075213 ENSG00000099250	ENSG00000075213
6	GO:0097490	sympathetic neuron projection extension	2	0.08	1	0.0322581	1	0.2	1.39683e-05	0.000123467	0.000255792	0.0020975	0.366667	0.776471	ENSG00000075213_ENSG00000099250	ENSG00000075213 ENSG00000099250	ENSG00000075213
6	GO:0140059	dendrite arborization	2	0.08	1	0.0322581	1	0.2	2.32583e-05	0.000196545	0.000127904	0.00107755	0.366667	0.776471	ENSG00000099250_ENSG00000075213	ENSG00000075213 ENSG00000099250	ENSG00000075213
7	GO:0010720	positive regulation of cell development	5	0.2	3	0.0967742	1	0.2	4.80496e-05	0.000384897	1.35853e-05	0.000117676	0.708187	1	ENSG00000132535_ENSG00000075213_ENSG00000196924_ENSG00000142192_ENSG00000099250	ENSG00000132535 ENSG00000142192_ENSG00000099250 ENSG00000196924_ENSG00000075213 ENSG00000099250	ENSG00000075213
6	GO:0048846	axon extension involved in axon guidance	2	0.08	1	0.0322581	1	0.2	6.49366e-05	0.000499363	0.000255792	0.0020975	0.366667	0.776471	ENSG00000099250_ENSG00000075213	ENSG00000075213 ENSG00000099250	ENSG00000075213
6	GO:0060284	regulation of cell development	6	0.24	3	0.0967742	1	0.2	6.75912e-05	0.00051463	0.000270609	0.00218979	0.781142	1	ENSG00000196924_ENSG00000142192_ENSG00000075213_ENSG00000132535_ENSG00000107130_ENSG00000099250	ENSG00000075213 ENSG00000099250_ENSG00000132535 ENSG00000142192_ENSG00000099250 ENSG00000196924	ENSG00000075213
6	GO:0061549	sympathetic ganglion development	2	0.08	1	0.0322581	1	0.2	8.34101e-05	0.000622742	0.000255792	0.0020975	0.366667	0.776471	ENSG00000099250_ENSG00000075213	ENSG00000075213 ENSG00000099250	ENSG00000075213
7	GO:0048841	regulation of axon extension involved in axon guidance	2	0.08	1	0.0322581	1	0.2	0.000104163	0.00076287	0.000383665	0.00302505	0.366667	0.776471	ENSG00000075213_ENSG00000099250	ENSG00000075213 ENSG00000099250	ENSG00000075213
6	GO:1902667	regulation of axon guidance	2	0.08	1	0.0322581	1	0.2	0.000209837	0.00146695	0.000383665	0.00302505	0.366667	0.776471	ENSG00000075213_ENSG00000099250	ENSG00000075213 ENSG00000099250	ENSG00000075213
6	GO:0001755	neural crest cell migration	2	0.08	1	0.0322581	1	0.2	0.000241888	0.00167578	0.000255792	0.0020975	0.366667	0.776471	ENSG00000075213_ENSG00000099250	ENSG00000075213 ENSG00000099250	ENSG00000075213
7	GO:0050767	regulation of neurogenesis	5	0.2	2	0.0645161	1	0.2	0.00024877	0.00170807	0.00276597	0.0162007	0.708187	1	ENSG00000142192_ENSG00000075213_ENSG00000132535_ENSG00000107130_ENSG00000099250	ENSG00000132535 ENSG00000142192_ENSG00000075213 ENSG00000099250	ENSG00000075213
7	GO:0050769	positive regulation of neurogenesis	4	0.16	2	0.0645161	1	0.2	0.000324073	0.00214838	0.000420095	0.00327036	0.616996	0.965733	ENSG00000132535_ENSG00000075213_ENSG00000142192_ENSG00000099250	ENSG00000132535 ENSG00000142192_ENSG00000075213 ENSG00000099250	ENSG00000075213
6	GO:0051960	regulation of nervous system development	5	0.2	2	0.0645161	1	0.2	0.000414267	0.00269976	0.00346294	0.018847	0.708187	1	ENSG00000107130_ENSG00000099250_ENSG00000142192_ENSG00000075213_ENSG00000132535	ENSG00000075213 ENSG00000099250_ENSG00000132535 ENSG00000142192	ENSG00000075213
6	GO:0048675	axon extension	2	0.08	1	0.0322581	1	0.2	0.000435616	0.00281503	0.000255792	0.0020975	0.366667	0.776471	ENSG00000075213_ENSG00000099250	ENSG00000075213 ENSG00000099250	ENSG00000075213
6	GO:0051962	positive regulation of nervous system development	4	0.16	2	0.0645161	1	0.2	0.000530124	0.00334152	0.000502478	0.00381511	0.616996	0.965733	ENSG00000132535_ENSG00000142192_ENSG00000075213_ENSG00000099250	ENSG00000075213 ENSG00000099250_ENSG00000132535 ENSG00000142192	ENSG00000075213
6	GO:0048667	cell morphogenesis involved in neuron differentiation	4	0.16	2	0.0645161	1	0.2	0.000710966	0.00427135	0.00160462	0.0108444	0.616996	0.965733	ENSG00000099250_ENSG00000075213_ENSG00000142192_ENSG00000132535	ENSG00000075213 ENSG00000099250_ENSG00000132535 ENSG00000142192	ENSG00000075213
6	GO:0014032	neural crest cell development	2	0.08	1	0.0322581	1	0.2	0.000860051	0.00504869	0.000639362	0.00473744	0.366667	0.776471	ENSG00000075213_ENSG00000099250	ENSG00000075213 ENSG00000099250	ENSG00000075213
6	GO:0022604	regulation of cell morphogenesis	4	0.16	2	0.0645161	1	0.2	0.00111281	0.00633891	0.00182443	0.0119364	0.616996	0.965733	ENSG00000099250_ENSG00000132535_ENSG00000075213_ENSG00000196924	ENSG00000099250 ENSG00000196924_ENSG00000075213 ENSG00000099250	ENSG00000075213
7	GO:0048812	neuron projection morphogenesis	4	0.16	2	0.0645161	1	0.2	0.00125634	0.00695052	0.00262505	0.0159842	0.616996	0.965733	ENSG00000099250_ENSG00000132535_ENSG00000142192_ENSG00000075213	ENSG00000132535 ENSG00000142192_ENSG00000075213 ENSG00000099250	ENSG00000075213
6	GO:0014033	neural crest cell differentiation	2	0.08	1	0.0322581	1	0.2	0.00126913	0.00697118	0.000639362	0.00473744	0.366667	0.776471	ENSG00000075213_ENSG00000099250	ENSG00000075213 ENSG00000099250	ENSG00000075213
6	GO:0120039	plasma membrane bounded cell projection morphogenesis	4	0.16	2	0.0645161	1	0.2	0.00128653	0.00701661	0.00265995	0.016038	0.616996	0.965733	ENSG00000099250_ENSG00000075213_ENSG00000142192_ENSG00000132535	ENSG00000132535 ENSG00000142192_ENSG00000075213 ENSG00000099250	ENSG00000075213
6	GO:0030516	regulation of axon extension	2	0.08	1	0.0322581	1	0.2	0.00166837	0.00844061	0.00229985	0.0144328	0.366667	0.776471	ENSG00000075213_ENSG00000099250	ENSG00000075213 ENSG00000099250	ENSG00000075213
7	GO:0010769	regulation of cell morphogenesis involved in differentiation	3	0.12	2	0.0645161	1	0.2	0.00190708	0.00922355	0.000316318	0.00252644	0.504348	0.907826	ENSG00000099250_ENSG00000075213_ENSG00000196924	ENSG00000075213 ENSG00000099250_ENSG00000099250 ENSG00000196924	ENSG00000075213
6	GO:0061387	regulation of extent of cell growth	2	0.08	1	0.0322581	1	0.2	0.00202537	0.00955526	0.00242747	0.0150798	0.366667	0.776471	ENSG00000099250_ENSG00000075213	ENSG00000075213 ENSG00000099250	ENSG00000075213
6	GO:0045597	positive regulation of cell differentiation	5	0.2	3	0.0967742	1	0.2	0.0022248	0.0102447	0.00171438	0.0114602	0.708187	1	ENSG00000132535_ENSG00000196924_ENSG00000142192_ENSG00000075213_ENSG00000099250	ENSG00000099250 ENSG00000196924_ENSG00000132535 ENSG00000142192_ENSG00000075213 ENSG00000099250	ENSG00000075213
6	GO:0031175	neuron projection development	4	0.16	2	0.0645161	1	0.2	0.00309739	0.0136108	0.00505207	0.0258918	0.616996	0.965733	ENSG00000099250_ENSG00000132535_ENSG00000142192_ENSG00000075213	ENSG00000075213 ENSG00000099250_ENSG00000132535 ENSG00000142192	ENSG00000075213
8	GO:0050770	regulation of axonogenesis	2	0.08	1	0.0322581	1	0.2	0.00700881	0.0262916	0.00612157	0.0298791	0.366667	0.776471	ENSG00000075213_ENSG00000099250	ENSG00000075213 ENSG00000099250	ENSG00000075213
6	GO:0030334	regulation of cell migration	4	0.16	2	0.0645161	1	0.2	0.0130505	0.0425246	0.0107871	0.046392	0.616996	0.965733	ENSG00000142192_ENSG00000196924_ENSG00000075213_ENSG00000099250	ENSG00000099250 ENSG00000196924_ENSG00000075213 ENSG00000099250	ENSG00000075213
		functional modules formed by KCND2, KCNE1, KCNE2, and/or KCNE5
		functional modules formed by SEMA3A

## Sheet: NDD(all_stages)
GOLV	GOID	Description	#Nodes	%Node_Prop	#Edges	%Edge_Prop	#L0	%L0_Prop	Npva	Adj_Npva	Epva	Adj_Epva	L0pva	Adj_L0pva	Nodes	Edges	L0
6	GO:0007346	regulation of mitotic cell cycle	42	0.200957	197	0.125798	1	0.25	2.59146e-18	1.91768e-16	2.00336e-73	1.05319e-71	0.595394	0.946251	ENSG00000149311_ENSG00000234012_ENSG00000020922_ENSG00000119397_ENSG00000137497_ENSG00000104320_ENSG00000213397_ENSG00000118193_ENSG00000167552_ENSG00000078900_ENSG00000204843_ENSG00000105325_ENSG00000103995_ENSG00000103479_ENSG00000182923_ENSG00000073282_ENSG00000101004_ENSG00000174799_ENSG00000141510_ENSG00000136811_ENSG00000150991_ENSG00000198707_ENSG00000206481_ENSG00000095002_ENSG00000124006…	ENSG00000150991 ENSG00000213397_ENSG00000150991 ENSG00000213923_ENSG00000137497 ENSG00000237095_ENSG00000149311 ENSG00000197299_ENSG00000105325 ENSG00000137337_ENSG00000198707 ENSG00000213923_ENSG00000104320 ENSG00000225589_ENSG00000137337 ENSG00000137497_ENSG00000118193 ENSG00000124006_ENSG00000105325 ENSG00000150991_ENSG00000020922 ENSG00000095002_ENSG00000150991 ENSG00000173273_ENSG00000119397…	ENSG00000118193
6	GO:0010564	regulation of cell cycle process	42	0.200957	202	0.128991	1	0.25	8.01971e-17	5.16051e-15	7.98941e-66	3.04148e-64	0.595394	0.946251	ENSG00000036257_ENSG00000140525_ENSG00000135446_ENSG00000148019_ENSG00000213923_ENSG00000070831_ENSG00000012048_ENSG00000165689_ENSG00000173273_ENSG00000151849_ENSG00000205250_ENSG00000078674_ENSG00000149311_ENSG00000163611_ENSG00000137497_ENSG00000119397_ENSG00000020922_ENSG00000104320_ENSG00000197321_ENSG00000213397_ENSG00000118193_ENSG00000167552_ENSG00000078900_ENSG00000105325_ENSG00000204843…	ENSG00000101773 ENSG00000150991_ENSG00000078674 ENSG00000136811_ENSG00000149311 ENSG00000150991_ENSG00000101773 ENSG00000104320_ENSG00000036257 ENSG00000140525_ENSG00000078674 ENSG00000165689_ENSG00000012048 ENSG00000197299_ENSG00000151849 ENSG00000174799_ENSG00000078674 ENSG00000174799_ENSG00000119397 ENSG00000136811_ENSG00000150991 ENSG00000173273_ENSG00000101004 ENSG00000197321_ENSG00000150991…	ENSG00000118193
7	GO:0032270	positive regulation of cellular protein metabolic process	48	0.229665	259	0.16539	1	0.25	1.19767e-10	2.49656e-09	8.90863e-62	2.98034e-60	0.651041	0.949879	ENSG00000242372_ENSG00000175104_ENSG00000012048_ENSG00000204531_ENSG00000136997_ENSG00000028137_ENSG00000233911_ENSG00000198742_ENSG00000138668_ENSG00000113712_ENSG00000206454_ENSG00000234651_ENSG00000096155_ENSG00000140525_ENSG00000233348_ENSG00000230336_ENSG00000113522_ENSG00000036257_ENSG00000163513_ENSG00000067182_ENSG00000237582_ENSG00000213923_ENSG00000235068_ENSG00000229094_ENSG00000204463…	ENSG00000020922 ENSG00000198400_ENSG00000229524 ENSG00000233911_ENSG00000096155 ENSG00000138668_ENSG00000036257 ENSG00000066044_ENSG00000020922 ENSG00000100603_ENSG00000150991 ENSG00000198793_ENSG00000100603 ENSG00000113522_ENSG00000067182 ENSG00000138668_ENSG00000150991 ENSG00000198742_ENSG00000150991 ENSG00000284126_ENSG00000036257 ENSG00000172977_ENSG00000012048 ENSG00000114062_ENSG00000150991…	ENSG00000118193
7	GO:0051247	positive regulation of protein metabolic process	49	0.23445	265	0.169221	1	0.25	2.65891e-10	5.17787e-09	3.94846e-59	1.28209e-57	0.659731	0.947034	ENSG00000066044_ENSG00000114062_ENSG00000100603_ENSG00000118193_ENSG00000105325_ENSG00000198793_ENSG00000020922_ENSG00000172977_ENSG00000156345_ENSG00000117090_ENSG00000254087_ENSG00000198400_ENSG00000284126_ENSG00000141646_ENSG00000104320_ENSG00000150991_ENSG00000229524_ENSG00000227761_ENSG00000106799_ENSG00000188612_ENSG00000141510_ENSG00000228760_ENSG00000229094_ENSG00000104312_ENSG00000204463…	ENSG00000028137 ENSG00000067182_ENSG00000067182 ENSG00000140525_ENSG00000150991 ENSG00000204463_ENSG00000100603 ENSG00000198400_ENSG00000204463 ENSG00000204531_ENSG00000150991 ENSG00000206454_ENSG00000036257 ENSG00000188612_ENSG00000206454 ENSG00000227761_ENSG00000113522 ENSG00000150991_ENSG00000206454 ENSG00000234651_ENSG00000228760 ENSG00000233911_ENSG00000104320 ENSG00000204531_ENSG00000204531…	ENSG00000118193
6	GO:0031325	positive regulation of cellular metabolic process	71	0.339713	448	0.286079	1	0.25	4.09803e-10	7.30732e-09	2.2998e-53	7.05273e-52	0.814063	0.94093	ENSG00000104312_ENSG00000204463_ENSG00000105656_ENSG00000235068_ENSG00000163513_ENSG00000237582_ENSG00000036257_ENSG00000113522_ENSG00000096155_ENSG00000234651_ENSG00000233348_ENSG00000187531_ENSG00000078747_ENSG00000205250_ENSG00000198742_ENSG00000204531_ENSG00000141293_ENSG00000133895_ENSG00000242372_ENSG00000118193_ENSG00000078900_ENSG00000100603_ENSG00000188313_ENSG00000149311_ENSG00000254087…	ENSG00000096401 ENSG00000198400_ENSG00000141510 ENSG00000233348_ENSG00000127337 ENSG00000198793_ENSG00000141510 ENSG00000284126_ENSG00000198400 ENSG00000204463_ENSG00000051180 ENSG00000149311_ENSG00000138668 ENSG00000228760_ENSG00000012048 ENSG00000073282_ENSG00000078747 ENSG00000233911_ENSG00000140525 ENSG00000204531_ENSG00000175054 ENSG00000206454_ENSG00000020922 ENSG00000150991_ENSG00000012048…	ENSG00000118193
6	GO:0051173	positive regulation of nitrogen compound metabolic process	70	0.334928	436	0.278416	1	0.25	1.74969e-10	3.54732e-09	5.4379e-52	1.62255e-50	0.808411	0.946692	ENSG00000051180_ENSG00000229524_ENSG00000150991_ENSG00000175054_ENSG00000198707_ENSG00000228760_ENSG00000106799_ENSG00000105325_ENSG00000198793_ENSG00000114062_ENSG00000066044_ENSG00000136146_ENSG00000284126_ENSG00000198400_ENSG00000118689_ENSG00000172977_ENSG00000020922_ENSG00000233911_ENSG00000138668_ENSG00000113712_ENSG00000206454_ENSG00000173273_ENSG00000012048_ENSG00000175104_ENSG00000139618…	ENSG00000233348 ENSG00000237582_ENSG00000229524 ENSG00000235068_ENSG00000066044 ENSG00000096401_ENSG00000227761 ENSG00000233911_ENSG00000150991 ENSG00000197299_ENSG00000012048 ENSG00000020922_ENSG00000020922 ENSG00000141510_ENSG00000096401 ENSG00000136146_ENSG00000150991 ENSG00000229524_ENSG00000127337 ENSG00000237582_ENSG00000100603 ENSG00000136997_ENSG00000138668 ENSG00000227761_ENSG00000204463…	ENSG00000118193
6	GO:0010604	positive regulation of macromolecule metabolic process	74	0.354067	466	0.297573	1	0.25	3.89075e-11	9.2876e-10	4.5257e-41	1.08617e-39	0.830348	0.935456	ENSG00000213923_ENSG00000229094_ENSG00000230336_ENSG00000140525_ENSG00000067182_ENSG00000233911_ENSG00000047579_ENSG00000173273_ENSG00000113712_ENSG00000206454_ENSG00000138668_ENSG00000012048_ENSG00000175104_ENSG00000028137_ENSG00000136997_ENSG00000139618_ENSG00000198793_ENSG00000105325_ENSG00000066044_ENSG00000136146_ENSG00000114062_ENSG00000198400_ENSG00000284126_ENSG00000020922_ENSG00000172977…	ENSG00000078747 ENSG00000106799_ENSG00000204463 ENSG00000233911_ENSG00000066044 ENSG00000188612_ENSG00000020922 ENSG00000188612_ENSG00000106799 ENSG00000284126_ENSG00000036257 ENSG00000198400_ENSG00000104312 ENSG00000150991_ENSG00000140525 ENSG00000187531_ENSG00000051180 ENSG00000205250_ENSG00000012048 ENSG00000132646_ENSG00000096155 ENSG00000198793_ENSG00000127337 ENSG00000172977_ENSG00000096401…	ENSG00000118193
8	GO:1902749	regulation of cell cycle G2/M phase transition	24	0.114833	83	0.0530013	1	0.25	1.32585e-15	7.54713e-14	9.00386e-40	2.07089e-38	0.388407	0.843127	ENSG00000119397_ENSG00000149311_ENSG00000104320_ENSG00000213397_ENSG00000140525_ENSG00000148019_ENSG00000167552_ENSG00000118193_ENSG00000135446_ENSG00000213923_ENSG00000204843_ENSG00000105325_ENSG00000182923_ENSG00000103995_ENSG00000136811_ENSG00000141510_ENSG00000174799_ENSG00000101004_ENSG00000012048_ENSG00000198707_ENSG00000150991_ENSG00000078674_ENSG00000197299_ENSG00000151849	ENSG00000141510 ENSG00000150991_ENSG00000101004 ENSG00000150991_ENSG00000103995 ENSG00000182923_ENSG00000104320 ENSG00000149311_ENSG00000148019 ENSG00000150991_ENSG00000012048 ENSG00000150991_ENSG00000118193 ENSG00000119397_ENSG00000078674 ENSG00000101004_ENSG00000151849 ENSG00000167552_ENSG00000103995 ENSG00000141510_ENSG00000141510 ENSG00000213923_ENSG00000167552 ENSG00000198707_ENSG00000151849…	ENSG00000118193
7	GO:1901987	regulation of cell cycle phase transition	30	0.143541	117	0.0747126	1	0.25	3.51321e-14	1.52928e-12	5.62318e-39	1.2416e-37	0.464569	0.898841	ENSG00000150991_ENSG00000198707_ENSG00000151849_ENSG00000205250_ENSG00000078674_ENSG00000197299_ENSG00000132646_ENSG00000103479_ENSG00000103995_ENSG00000182923_ENSG00000174799_ENSG00000101004_ENSG00000012048_ENSG00000073282_ENSG00000136811_ENSG00000141510_ENSG00000118193_ENSG00000135446_ENSG00000148019_ENSG00000167552_ENSG00000078900_ENSG00000105325_ENSG00000204843_ENSG00000213923_ENSG00000149311…	ENSG00000012048 ENSG00000135446_ENSG00000101004 ENSG00000204843_ENSG00000103995 ENSG00000151849_ENSG00000078900 ENSG00000150991_ENSG00000104320 ENSG00000150991_ENSG00000105325 ENSG00000141510_ENSG00000078674 ENSG00000205250_ENSG00000078674 ENSG00000151849_ENSG00000101004 ENSG00000141510_ENSG00000198707 ENSG00000213397_ENSG00000118193 ENSG00000182923_ENSG00000101004 ENSG00000213397_ENSG00000012048…	ENSG00000118193
7	GO:1901990	regulation of mitotic cell cycle phase transition	29	0.138756	105	0.0670498	1	0.25	4.58904e-14	1.94051e-12	1.86296e-34	3.80871e-33	0.452398	0.894743	ENSG00000104320_ENSG00000140525_ENSG00000213397_ENSG00000149311_ENSG00000119397_ENSG00000036257_ENSG00000105325_ENSG00000204843_ENSG00000213923_ENSG00000118193_ENSG00000135446_ENSG00000148019_ENSG00000078900_ENSG00000167552_ENSG00000101004_ENSG00000174799_ENSG00000073282_ENSG00000136811_ENSG00000141510_ENSG00000103479_ENSG00000103995_ENSG00000182923_ENSG00000205250_ENSG00000151849_ENSG00000197299…	ENSG00000150991 ENSG00000205250_ENSG00000118193 ENSG00000174799_ENSG00000078674 ENSG00000213923_ENSG00000103479 ENSG00000118193_ENSG00000118193 ENSG00000150991_ENSG00000103995 ENSG00000119397_ENSG00000104320 ENSG00000197299_ENSG00000078674 ENSG00000103995_ENSG00000135446 ENSG00000205250_ENSG00000182923 ENSG00000213397_ENSG00000140525 ENSG00000149311_ENSG00000204843 ENSG00000213397_ENSG00000132646…	ENSG00000118193
6	GO:0032268	regulation of cellular protein metabolic process	58	0.277512	330	0.210728	1	0.25	4.6774e-08	5.76879e-07	1.12593e-28	1.77576e-27	0.73097	0.95671	ENSG00000198400_ENSG00000284126_ENSG00000141646_ENSG00000104320_ENSG00000172977_ENSG00000020922_ENSG00000117090_ENSG00000156345_ENSG00000254087_ENSG00000118689_ENSG00000198793_ENSG00000105325_ENSG00000078900_ENSG00000066044_ENSG00000100603_ENSG00000114062_ENSG00000118193_ENSG00000141510_ENSG00000188612_ENSG00000228760_ENSG00000185359_ENSG00000106799_ENSG00000227761_ENSG00000197299_ENSG00000150991…	ENSG00000020922 ENSG00000104320_ENSG00000020922 ENSG00000237582_ENSG00000036257 ENSG00000138668_ENSG00000104312 ENSG00000141646_ENSG00000104320 ENSG00000150991_ENSG00000229094 ENSG00000229524_ENSG00000078900 ENSG00000150991_ENSG00000136997 ENSG00000150991_ENSG00000012048 ENSG00000135446_ENSG00000230336 ENSG00000234651_ENSG00000118689 ENSG00000150991_ENSG00000198793 ENSG00000227761_ENSG00000066044…	ENSG00000118193
8	GO:0010389	regulation of G2/M transition of mitotic cell cycle	21	0.100478	65	0.041507	1	0.25	3.05645e-13	1.13089e-11	5.04686e-28	7.84752e-27	0.347417	0.835678	ENSG00000204843_ENSG00000213923_ENSG00000135446_ENSG00000118193_ENSG00000167552_ENSG00000148019_ENSG00000140525_ENSG00000104320_ENSG00000213397_ENSG00000149311_ENSG00000119397_ENSG00000151849_ENSG00000197299_ENSG00000078674_ENSG00000150991_ENSG00000198707_ENSG00000101004_ENSG00000174799_ENSG00000136811_ENSG00000103995_ENSG00000182923	ENSG00000118193 ENSG00000167552_ENSG00000078674 ENSG00000198707_ENSG00000150991 ENSG00000197299_ENSG00000101004 ENSG00000151849_ENSG00000174799 ENSG00000198707_ENSG00000198707 ENSG00000213397_ENSG00000101004 ENSG00000213397_ENSG00000118193 ENSG00000182923_ENSG00000136811 ENSG00000213397_ENSG00000078674 ENSG00000118193_ENSG00000103995 ENSG00000151849_ENSG00000101004 ENSG00000204843_ENSG00000104320…	ENSG00000118193
7	GO:0090068	positive regulation of cell cycle process	16	0.076555	44	0.0280971	1	0.25	7.7711e-08	8.8471e-07	1.44464e-24	2.01884e-23	0.274566	0.842632	ENSG00000118193_ENSG00000135446_ENSG00000078900_ENSG00000149311_ENSG00000137497_ENSG00000036257_ENSG00000197321_ENSG00000150991_ENSG00000151849_ENSG00000205250_ENSG00000132646_ENSG00000168944_ENSG00000103479_ENSG00000070831_ENSG00000012048_ENSG00000141510	ENSG00000141510 ENSG00000150991_ENSG00000118193 ENSG00000168944_ENSG00000103479 ENSG00000132646_ENSG00000036257 ENSG00000132646_ENSG00000078900 ENSG00000141510_ENSG00000149311 ENSG00000205250_ENSG00000036257 ENSG00000135446_ENSG00000012048 ENSG00000103479_ENSG00000012048 ENSG00000150991_ENSG00000150991 ENSG00000168944_ENSG00000078900 ENSG00000150991_ENSG00000012048 ENSG00000135446_ENSG00000141510…	ENSG00000118193
6	GO:0051246	regulation of protein metabolic process	58	0.277512	330	0.210728	1	0.25	2.73832e-06	2.01628e-05	1.13263e-23	1.43727e-22	0.73097	0.95671	ENSG00000113522_ENSG00000230336_ENSG00000140525_ENSG00000096155_ENSG00000234651_ENSG00000233348_ENSG00000163513_ENSG00000067182_ENSG00000237582_ENSG00000036257_ENSG00000235068_ENSG00000213923_ENSG00000135446_ENSG00000104312_ENSG00000204463_ENSG00000229094_ENSG00000175104_ENSG00000012048_ENSG00000133895_ENSG00000242372_ENSG00000142627_ENSG00000028137_ENSG00000136997_ENSG00000204531_ENSG00000118503…	ENSG00000096155 ENSG00000198793_ENSG00000078900 ENSG00000172977_ENSG00000150991 ENSG00000175104_ENSG00000117090 ENSG00000150991_ENSG00000114062 ENSG00000198400_ENSG00000105325 ENSG00000284126_ENSG00000066044 ENSG00000188612_ENSG00000078747 ENSG00000106799_ENSG00000204463 ENSG00000233911_ENSG00000104312 ENSG00000150991_ENSG00000036257 ENSG00000198400_ENSG00000106799 ENSG00000284126_ENSG00000020922…	ENSG00000118193
6	GO:0045787	positive regulation of cell cycle	16	0.076555	44	0.0280971	1	0.25	4.02974e-06	2.82655e-05	7.69405e-18	7.45108e-17	0.274566	0.842632	ENSG00000149311_ENSG00000036257_ENSG00000137497_ENSG00000197321_ENSG00000135446_ENSG00000118193_ENSG00000078900_ENSG00000070831_ENSG00000103479_ENSG00000012048_ENSG00000141510_ENSG00000150991_ENSG00000151849_ENSG00000205250_ENSG00000132646_ENSG00000168944	ENSG00000132646 ENSG00000135446_ENSG00000149311 ENSG00000150991_ENSG00000141510 ENSG00000168944_ENSG00000135446 ENSG00000205250_ENSG00000132646 ENSG00000205250_ENSG00000118193 ENSG00000150991_ENSG00000012048 ENSG00000149311_ENSG00000103479 ENSG00000118193_ENSG00000118193 ENSG00000205250_ENSG00000012048 ENSG00000141510_ENSG00000070831 ENSG00000141510_ENSG00000151849 ENSG00000168944_ENSG00000150991…	ENSG00000118193
8	GO:2000045	regulation of G1/S transition of mitotic cell cycle	11	0.0526316	25	0.0159642	1	0.25	2.05893e-06	1.57887e-05	1.98334e-12	1.57526e-11	0.19578	1	ENSG00000141510_ENSG00000073282_ENSG00000149311_ENSG00000103479_ENSG00000132646_ENSG00000205250_ENSG00000151849_ENSG00000078900_ENSG00000150991_ENSG00000135446_ENSG00000118193	ENSG00000103479 ENSG00000135446_ENSG00000118193 ENSG00000205250_ENSG00000103479 ENSG00000205250_ENSG00000132646 ENSG00000205250_ENSG00000118193 ENSG00000150991_ENSG00000103479 ENSG00000118193_ENSG00000141510 ENSG00000205250_ENSG00000118193 ENSG00000151849_ENSG00000150991 ENSG00000205250_ENSG00000103479 ENSG00000150991_ENSG00000135446 ENSG00000150991_ENSG00000132646 ENSG00000135446_ENSG00000149311…	ENSG00000118193
8	GO:1902806	regulation of cell cycle G1/S phase transition	11	0.0526316	25	0.0159642	1	0.25	4.92255e-06	3.2524e-05	2.43916e-11	1.78334e-10	0.19578	1	ENSG00000132646_ENSG00000205250_ENSG00000151849_ENSG00000078900_ENSG00000118193_ENSG00000150991_ENSG00000135446_ENSG00000141510_ENSG00000073282_ENSG00000103479_ENSG00000149311	ENSG00000141510 ENSG00000150991_ENSG00000141510 ENSG00000149311_ENSG00000073282 ENSG00000150991_ENSG00000132646 ENSG00000141510_ENSG00000103479 ENSG00000132646_ENSG00000103479 ENSG00000149311_ENSG00000078900 ENSG00000141510_ENSG00000149311 ENSG00000205250_ENSG00000132646 ENSG00000150991_ENSG00000073282 ENSG00000141510_ENSG00000078900 ENSG00000150991_ENSG00000132646 ENSG00000205250_ENSG00000118193…	ENSG00000118193
6	GO:0043549	regulation of kinase activity	20	0.0956938	48	0.0306513	1	0.25	0.000635986	0.00237093	5.87899e-07	3.5274e-06	0.333306	0.824007	ENSG00000104312_ENSG00000118193_ENSG00000135446_ENSG00000078900_ENSG00000198793_ENSG00000163513_ENSG00000254087_ENSG00000020922_ENSG00000156345_ENSG00000104320_ENSG00000113522_ENSG00000198400_ENSG00000150991_ENSG00000205339_ENSG00000197299_ENSG00000103479_ENSG00000106799_ENSG00000185359_ENSG00000175104_ENSG00000133895	ENSG00000150991 ENSG00000163513_ENSG00000198400 ENSG00000205339_ENSG00000113522 ENSG00000198400_ENSG00000185359 ENSG00000198400_ENSG00000150991 ENSG00000156345_ENSG00000118193 ENSG00000198400_ENSG00000104320 ENSG00000150991_ENSG00000106799 ENSG00000150991_ENSG00000198400 ENSG00000254087_ENSG00000078900 ENSG00000150991_ENSG00000103479 ENSG00000197299_ENSG00000020922 ENSG00000103479_ENSG00000163513…	ENSG00000118193
6	GO:1902531	regulation of intracellular signal transduction	35	0.167464	125	0.0798212	1	0.25	0.00134183	0.00458641	8.51656e-07	5.05499e-06	0.522415	0.911666	ENSG00000118503_ENSG00000078747_ENSG00000175104_ENSG00000012048_ENSG00000133895_ENSG00000142627_ENSG00000070831_ENSG00000136997_ENSG00000104312_ENSG00000113522_ENSG00000067182_ENSG00000036257_ENSG00000182162_ENSG00000197299_ENSG00000175054_ENSG00000150991_ENSG00000101773_ENSG00000073282_ENSG00000141510_ENSG00000143499_ENSG00000106799_ENSG00000169756_ENSG00000185359_ENSG00000080561_ENSG00000118193…	ENSG00000113522 ENSG00000172977_ENSG00000104320 ENSG00000150991_ENSG00000118193 ENSG00000198400_ENSG00000078900 ENSG00000150991_ENSG00000198400 ENSG00000254087_ENSG00000136997 ENSG00000150991_ENSG00000175104 ENSG00000198400_ENSG00000078747 ENSG00000141510_ENSG00000078900 ENSG00000141510_ENSG00000104312 ENSG00000141646_ENSG00000020922 ENSG00000104320_ENSG00000133895 ENSG00000141510_ENSG00000036257…	ENSG00000118193
8	GO:0001932	regulation of protein phosphorylation	26	0.124402	76	0.0485313	1	0.25	0.00430197	0.0126078	9.47734e-07	5.59518e-06	0.41464	0.858209	ENSG00000104320_ENSG00000141646_ENSG00000113522_ENSG00000198400_ENSG00000067182_ENSG00000163513_ENSG00000254087_ENSG00000020922_ENSG00000117090_ENSG00000156345_ENSG00000198793_ENSG00000104312_ENSG00000118193_ENSG00000135446_ENSG00000078900_ENSG00000175104_ENSG00000142627_ENSG00000141510_ENSG00000133895_ENSG00000106799_ENSG00000136997_ENSG00000185359_ENSG00000205339_ENSG00000197299_ENSG00000150991…	ENSG00000020922 ENSG00000150991_ENSG00000104320 ENSG00000113522_ENSG00000020922 ENSG00000197299_ENSG00000106799 ENSG00000141646_ENSG00000078747 ENSG00000150991_ENSG00000136997 ENSG00000141510_ENSG00000067182 ENSG00000104312_ENSG00000135446 ENSG00000150991_ENSG00000150991 ENSG00000185359_ENSG00000136997 ENSG00000205339_ENSG00000150991 ENSG00000198400_ENSG00000078747 ENSG00000078900_ENSG00000141510…	ENSG00000118193
8	GO:0043066	negative regulation of apoptotic process	19	0.0909091	48	0.0306513	1	0.25	0.000285562	0.00118384	1.44695e-06	8.19198e-06	0.318969	0.834947	ENSG00000020922_ENSG00000147378_ENSG00000132356_ENSG00000198400_ENSG00000078900_ENSG00000118193_ENSG00000104312_ENSG00000028137_ENSG00000136997_ENSG00000106799_ENSG00000141510_ENSG00000174405_ENSG00000073282_ENSG00000175104_ENSG00000012048_ENSG00000150991_ENSG00000078747_ENSG00000118503_ENSG00000095002	ENSG00000020922 ENSG00000141510_ENSG00000078747 ENSG00000078900_ENSG00000012048 ENSG00000020922_ENSG00000028137 ENSG00000150991_ENSG00000150991 ENSG00000198400_ENSG00000106799 ENSG00000175104_ENSG00000132356 ENSG00000150991_ENSG00000150991 ENSG00000175104_ENSG00000095002 ENSG00000141510_ENSG00000073282 ENSG00000078747_ENSG00000078747 ENSG00000106799_ENSG00000078747 ENSG00000175104_ENSG00000118503…	ENSG00000118193
8	GO:0042325	regulation of phosphorylation	29	0.138756	87	0.0555556	1	0.25	0.00194651	0.00627633	1.89852e-06	1.05325e-05	0.452398	0.894743	ENSG00000106799_ENSG00000103479_ENSG00000185359_ENSG00000136997_ENSG00000175104_ENSG00000141510_ENSG00000133895_ENSG00000142627_ENSG00000242372_ENSG00000150991_ENSG00000078747_ENSG00000205339_ENSG00000197299_ENSG00000254087_ENSG00000163513_ENSG00000132356_ENSG00000067182_ENSG00000020922_ENSG00000156345_ENSG00000117090_ENSG00000113522_ENSG00000104320_ENSG00000141646_ENSG00000198400_ENSG00000135446…	ENSG00000020922 ENSG00000103479_ENSG00000163513 ENSG00000175104_ENSG00000078747 ENSG00000141510_ENSG00000175104 ENSG00000198400_ENSG00000104312 ENSG00000141646_ENSG00000104320 ENSG00000198793_ENSG00000078900 ENSG00000141510_ENSG00000020922 ENSG00000104320_ENSG00000135446 ENSG00000136997_ENSG00000118193 ENSG00000198400_ENSG00000104320 ENSG00000150991_ENSG00000198400 ENSG00000254087_ENSG00000136997…	ENSG00000118193
7	GO:0043069	negative regulation of programmed cell death	19	0.0909091	48	0.0306513	1	0.25	0.000373896	0.00150781	2.20153e-06	1.2092e-05	0.318969	0.834947	ENSG00000198400_ENSG00000020922_ENSG00000147378_ENSG00000132356_ENSG00000078900_ENSG00000118193_ENSG00000104312_ENSG00000141510_ENSG00000174405_ENSG00000073282_ENSG00000175104_ENSG00000012048_ENSG00000028137_ENSG00000136997_ENSG00000106799_ENSG00000095002_ENSG00000118503_ENSG00000150991_ENSG00000078747	ENSG00000012048 ENSG00000136997_ENSG00000073282 ENSG00000150991_ENSG00000012048 ENSG00000078900_ENSG00000020922 ENSG00000198400_ENSG00000073282 ENSG00000141510_ENSG00000020922 ENSG00000095002_ENSG00000095002 ENSG00000136997_ENSG00000118503 ENSG00000141510_ENSG00000118193 ENSG00000150991_ENSG00000104312 ENSG00000175104_ENSG00000012048 ENSG00000141510_ENSG00000104312 ENSG00000136997_ENSG00000132356…	ENSG00000118193
6	GO:0060548	negative regulation of cell death	20	0.0956938	50	0.0319285	1	0.25	0.000429681	0.00171872	8.42517e-06	4.32623e-05	0.333306	0.824007	ENSG00000078747_ENSG00000150991_ENSG00000070950_ENSG00000118503_ENSG00000095002_ENSG00000106799_ENSG00000028137_ENSG00000136997_ENSG00000175104_ENSG00000012048_ENSG00000174405_ENSG00000073282_ENSG00000141510_ENSG00000118193_ENSG00000104312_ENSG00000078900_ENSG00000147378_ENSG00000132356_ENSG00000020922_ENSG00000198400	ENSG00000020922 ENSG00000198400_ENSG00000012048 ENSG00000078900_ENSG00000070950 ENSG00000150991_ENSG00000020922 ENSG00000095002_ENSG00000073282 ENSG00000141510_ENSG00000012048 ENSG00000136997_ENSG00000073282 ENSG00000150991_ENSG00000104312 ENSG00000136997_ENSG00000132356 ENSG00000198400_ENSG00000012048 ENSG00000095002_ENSG00000012048 ENSG00000141510_ENSG00000104312 ENSG00000175104_ENSG00000118193…	ENSG00000118193
7	GO:0043523	regulation of neuron apoptotic process	8	0.0382775	6	0.00383142	1	0.25	3.89172e-05	0.00020139	3.20086e-05	0.000155672	0.145529	0.925151	ENSG00000118689_ENSG00000141510_ENSG00000198400_ENSG00000073282_ENSG00000174405_ENSG00000078900_ENSG00000118193_ENSG00000095002	ENSG00000095002 ENSG00000141510_ENSG00000118193 ENSG00000198400_ENSG00000073282 ENSG00000141510_ENSG00000095002 ENSG00000198400_ENSG00000078900 ENSG00000141510_ENSG00000118689 ENSG00000141510	ENSG00000118193
7	GO:0031399	regulation of protein modification process	34	0.162679	128	0.0817369	1	0.25	0.00131857	0.00452781	4.83445e-05	0.000230053	0.51124	0.910007	ENSG00000140525_ENSG00000113522_ENSG00000163513_ENSG00000067182_ENSG00000036257_ENSG00000104312_ENSG00000135446_ENSG00000175104_ENSG00000012048_ENSG00000142627_ENSG00000133895_ENSG00000136997_ENSG00000205339_ENSG00000118503_ENSG00000078747_ENSG00000104320_ENSG00000141646_ENSG00000198400_ENSG00000254087_ENSG00000117090_ENSG00000156345_ENSG00000020922_ENSG00000172977_ENSG00000105325_ENSG00000198793…	ENSG00000067182 ENSG00000118503_ENSG00000100603 ENSG00000198400_ENSG00000118503 ENSG00000198793_ENSG00000067182 ENSG00000140525_ENSG00000020922 ENSG00000197299_ENSG00000078747 ENSG00000078900_ENSG00000036257 ENSG00000150991_ENSG00000141510 ENSG00000197299_ENSG00000106799 ENSG00000142627_ENSG00000150991 ENSG00000185359_ENSG00000141510 ENSG00000150991_ENSG00000113522 ENSG00000150991_ENSG00000118503…	ENSG00000118193
8	GO:0031401	positive regulation of protein modification process	24	0.114833	73	0.0466156	1	0.25	0.00556064	0.0156757	6.52553e-05	0.00030143	0.388407	0.843127	ENSG00000113522_ENSG00000104320_ENSG00000140525_ENSG00000141646_ENSG00000198400_ENSG00000254087_ENSG00000163513_ENSG00000067182_ENSG00000156345_ENSG00000020922_ENSG00000172977_ENSG00000117090_ENSG00000036257_ENSG00000105325_ENSG00000198793_ENSG00000104312_ENSG00000118193_ENSG00000100603_ENSG00000114062_ENSG00000012048_ENSG00000175104_ENSG00000141510_ENSG00000106799_ENSG00000150991	ENSG00000012048 ENSG00000114062_ENSG00000036257 ENSG00000172977_ENSG00000141510 ENSG00000198793_ENSG00000118193 ENSG00000150991_ENSG00000141646 ENSG00000150991_ENSG00000020922 ENSG00000198400_ENSG00000067182 ENSG00000175104_ENSG00000100603 ENSG00000113522_ENSG00000150991 ENSG00000198793_ENSG00000020922 ENSG00000100603_ENSG00000012048 ENSG00000198793_ENSG00000067182 ENSG00000104312_ENSG00000036257…	ENSG00000118193
7	GO:0019220	regulation of phosphate metabolic process	30	0.143541	90	0.0574713	1	0.25	0.00790875	0.0212817	0.000107537	0.000472993	0.464569	0.898841	ENSG00000105656_ENSG00000078900_ENSG00000135446_ENSG00000118193_ENSG00000104312_ENSG00000198793_ENSG00000020922_ENSG00000156345_ENSG00000117090_ENSG00000254087_ENSG00000132356_ENSG00000067182_ENSG00000163513_ENSG00000198400_ENSG00000113522_ENSG00000104320_ENSG00000141646_ENSG00000078747_ENSG00000150991_ENSG00000197299_ENSG00000205339_ENSG00000185359_ENSG00000136997_ENSG00000106799_ENSG00000103479…	ENSG00000103479 ENSG00000113522_ENSG00000142627 ENSG00000150991_ENSG00000150991 ENSG00000198793_ENSG00000067182 ENSG00000175104_ENSG00000136997 ENSG00000198793_ENSG00000113522 ENSG00000197299_ENSG00000133895 ENSG00000150991_ENSG00000150991 ENSG00000242372_ENSG00000020922 ENSG00000198400_ENSG00000104320 ENSG00000197299_ENSG00000118193 ENSG00000150991_ENSG00000103479 ENSG00000118193_ENSG00000078747…	ENSG00000118193
7	GO:0043161	proteasome-mediated ubiquitin-dependent protein catabolic process	19	0.0909091	36	0.0229885	1	0.25	1.61654e-08	2.17498e-07	0.000129736	0.000559487	0.318969	0.834947	ENSG00000172977_ENSG00000036257_ENSG00000284126_ENSG00000049759_ENSG00000096155_ENSG00000233348_ENSG00000234651_ENSG00000204463_ENSG00000118193_ENSG00000128731_ENSG00000105325_ENSG00000141510_ENSG00000228760_ENSG00000113712_ENSG00000150991_ENSG00000078747_ENSG00000229524_ENSG00000227761_ENSG00000198742	ENSG00000141510 ENSG00000234651_ENSG00000105325 ENSG00000150991_ENSG00000105325 ENSG00000198742_ENSG00000150991 ENSG00000234651_ENSG00000141510 ENSG00000204463_ENSG00000150991 ENSG00000284126_ENSG00000150991 ENSG00000228760_ENSG00000150991 ENSG00000198742_ENSG00000036257 ENSG00000172977_ENSG00000141510 ENSG00000229524_ENSG00000096155 ENSG00000141510_ENSG00000118193 ENSG00000150991_ENSG00000105325…	ENSG00000118193
6	GO:0051174	regulation of phosphorus metabolic process	30	0.143541	90	0.0574713	1	0.25	0.00900155	0.0237474	0.000156326	0.000661243	0.464569	0.898841	ENSG00000197299_ENSG00000205339_ENSG00000078747_ENSG00000150991_ENSG00000142627_ENSG00000242372_ENSG00000141510_ENSG00000133895_ENSG00000175104_ENSG00000136997_ENSG00000185359_ENSG00000103479_ENSG00000106799_ENSG00000198793_ENSG00000105656_ENSG00000078900_ENSG00000104312_ENSG00000118193_ENSG00000135446_ENSG00000198400_ENSG00000141646_ENSG00000104320_ENSG00000113522_ENSG00000020922_ENSG00000117090…	ENSG00000136997 ENSG00000198793_ENSG00000113522 ENSG00000197299_ENSG00000103479 ENSG00000113522_ENSG00000142627 ENSG00000150991_ENSG00000067182 ENSG00000175104_ENSG00000150991 ENSG00000198793_ENSG00000020922 ENSG00000198400_ENSG00000133895 ENSG00000150991_ENSG00000150991 ENSG00000242372_ENSG00000078747 ENSG00000185359_ENSG00000141646 ENSG00000150991_ENSG00000104320 ENSG00000197299_ENSG00000103479…	ENSG00000118193
7	GO:0033674	positive regulation of kinase activity	12	0.0574163	25	0.0159642	1	0.25	0.0124607	0.031417	0.000205556	0.000859599	0.212027	0.993178	ENSG00000198793_ENSG00000104312_ENSG00000118193_ENSG00000150991_ENSG00000198400_ENSG00000104320_ENSG00000113522_ENSG00000175104_ENSG00000020922_ENSG00000156345_ENSG00000163513_ENSG00000106799	ENSG00000150991 ENSG00000198793_ENSG00000020922 ENSG00000104320_ENSG00000113522 ENSG00000150991_ENSG00000163513 ENSG00000175104_ENSG00000175104 ENSG00000198400_ENSG00000106799 ENSG00000163513_ENSG00000104312 ENSG00000118193_ENSG00000104320 ENSG00000198793_ENSG00000118193 ENSG00000198400_ENSG00000150991 ENSG00000156345_ENSG00000104320 ENSG00000150991_ENSG00000106799 ENSG00000150991_ENSG00000175104…	ENSG00000118193
9	GO:0032147	activation of protein kinase activity	8	0.0382775	15	0.00957854	1	0.25	0.0135453	0.0335234	0.000433492	0.00174662	0.145529	0.925151	ENSG00000198400_ENSG00000175104_ENSG00000106799_ENSG00000163513_ENSG00000198793_ENSG00000150991_ENSG00000104312_ENSG00000118193	ENSG00000150991 ENSG00000198793_ENSG00000118193 ENSG00000150991_ENSG00000104312 ENSG00000175104_ENSG00000104312 ENSG00000150991_ENSG00000106799 ENSG00000163513_ENSG00000175104 ENSG00000198400_ENSG00000163513 ENSG00000175104_ENSG00000104312 ENSG00000118193_ENSG00000150991 ENSG00000175104_ENSG00000118193 ENSG00000198400_ENSG00000175104 ENSG00000198793_ENSG00000106799 ENSG00000175104_ENSG00000106799…	ENSG00000118193
6	GO:0010498	proteasomal protein catabolic process	19	0.0909091	36	0.0229885	1	0.25	9.25651e-08	1.03785e-06	0.000731794	0.00285477	0.318969	0.834947	ENSG00000198742_ENSG00000227761_ENSG00000229524_ENSG00000150991_ENSG00000078747_ENSG00000113712_ENSG00000228760_ENSG00000141510_ENSG00000105325_ENSG00000128731_ENSG00000204463_ENSG00000118193_ENSG00000234651_ENSG00000096155_ENSG00000233348_ENSG00000049759_ENSG00000284126_ENSG00000036257_ENSG00000172977	ENSG00000141510 ENSG00000172977_ENSG00000036257 ENSG00000150991_ENSG00000036257 ENSG00000078747_ENSG00000096155 ENSG00000150991_ENSG00000105325 ENSG00000284126_ENSG00000078747 ENSG00000150991_ENSG00000150991 ENSG00000204463_ENSG00000141510 ENSG00000284126_ENSG00000141510 ENSG00000233348_ENSG00000141510 ENSG00000228760_ENSG00000150991 ENSG00000229524_ENSG00000105325 ENSG00000141510_ENSG00000150991…	ENSG00000118193
6	GO:1901214	regulation of neuron death	9	0.0430622	7	0.00446999	1	0.25	0.000251796	0.0010617	0.00256608	0.00922787	0.162534	0.964367	ENSG00000095002_ENSG00000118193_ENSG00000078900_ENSG00000174405_ENSG00000073282_ENSG00000198400_ENSG00000141510_ENSG00000118689_ENSG00000125266	ENSG00000118689 ENSG00000141510_ENSG00000078900 ENSG00000141510_ENSG00000073282 ENSG00000141510_ENSG00000095002 ENSG00000198400_ENSG00000118193 ENSG00000198400_ENSG00000118193 ENSG00000125266_ENSG00000095002 ENSG00000141510	ENSG00000118193
8	GO:0006511	ubiquitin-dependent protein catabolic process	20	0.0956938	38	0.0242656	1	0.25	1.45975e-07	1.54317e-06	0.00593712	0.0202928	0.333306	0.824007	ENSG00000141510_ENSG00000228760_ENSG00000150991_ENSG00000078747_ENSG00000113712_ENSG00000229524_ENSG00000118503_ENSG00000198742_ENSG00000227761_ENSG00000036257_ENSG00000172977_ENSG00000096155_ENSG00000234651_ENSG00000233348_ENSG00000284126_ENSG00000049759_ENSG00000204463_ENSG00000118193_ENSG00000105325_ENSG00000128731	ENSG00000118503 ENSG00000141510_ENSG00000118193 ENSG00000150991_ENSG00000096155 ENSG00000141510_ENSG00000036257 ENSG00000172977_ENSG00000141510 ENSG00000229524_ENSG00000150991 ENSG00000284126_ENSG00000150991 ENSG00000228760_ENSG00000150991 ENSG00000198742_ENSG00000105325 ENSG00000198742_ENSG00000150991 ENSG00000234651_ENSG00000141510 ENSG00000204463_ENSG00000141510 ENSG00000234651_ENSG00000105325…	ENSG00000118193
7	GO:0019941	modification-dependent protein catabolic process	20	0.0956938	38	0.0242656	1	0.25	1.65543e-07	1.71331e-06	0.00608316	0.0206006	0.333306	0.824007	ENSG00000113712_ENSG00000078747_ENSG00000150991_ENSG00000229524_ENSG00000227761_ENSG00000118503_ENSG00000198742_ENSG00000141510_ENSG00000228760_ENSG00000204463_ENSG00000118193_ENSG00000128731_ENSG00000105325_ENSG00000036257_ENSG00000172977_ENSG00000049759_ENSG00000284126_ENSG00000234651_ENSG00000096155_ENSG00000233348	ENSG00000105325 ENSG00000284126_ENSG00000096155 ENSG00000150991_ENSG00000036257 ENSG00000150991_ENSG00000036257 ENSG00000078747_ENSG00000141510 ENSG00000172977_ENSG00000150991 ENSG00000229524_ENSG00000141510 ENSG00000228760_ENSG00000141510 ENSG00000284126_ENSG00000141510 ENSG00000233348_ENSG00000118503 ENSG00000150991_ENSG00000078747 ENSG00000150991_ENSG00000150991 ENSG00000204463_ENSG00000113712…	ENSG00000118193
6	GO:0043632	modification-dependent macromolecule catabolic process	20	0.0956938	38	0.0242656	1	0.25	2.3962e-07	2.38012e-06	0.00716419	0.0235395	0.333306	0.824007	ENSG00000228760_ENSG00000141510_ENSG00000198742_ENSG00000118503_ENSG00000227761_ENSG00000229524_ENSG00000150991_ENSG00000078747_ENSG00000113712_ENSG00000233348_ENSG00000096155_ENSG00000234651_ENSG00000049759_ENSG00000284126_ENSG00000036257_ENSG00000172977_ENSG00000105325_ENSG00000128731_ENSG00000204463_ENSG00000118193	ENSG00000105325 ENSG00000141510_ENSG00000150991 ENSG00000172977_ENSG00000141510 ENSG00000198742_ENSG00000113712 ENSG00000150991_ENSG00000141510 ENSG00000227761_ENSG00000128731 ENSG00000150991_ENSG00000150991 ENSG00000227761_ENSG00000049759 ENSG00000150991_ENSG00000078747 ENSG00000141510_ENSG00000113712 ENSG00000141510_ENSG00000150991 ENSG00000233348_ENSG00000141510 ENSG00000150991_ENSG00000128731…	ENSG00000118193
7	GO:0045859	regulation of protein kinase activity	16	0.076555	30	0.0191571	1	0.25	0.00871555	0.023158	0.00843827	0.0267697	0.274566	0.842632	ENSG00000175104_ENSG00000133895_ENSG00000106799_ENSG00000185359_ENSG00000205339_ENSG00000197299_ENSG00000150991_ENSG00000198400_ENSG00000163513_ENSG00000254087_ENSG00000156345_ENSG00000198793_ENSG00000104312_ENSG00000118193_ENSG00000135446_ENSG00000078900	ENSG00000150991 ENSG00000198793_ENSG00000104312 ENSG00000118193_ENSG00000163513 ENSG00000175104_ENSG00000175104 ENSG00000198400_ENSG00000106799 ENSG00000163513_ENSG00000133895 ENSG00000150991_ENSG00000106799 ENSG00000150991_ENSG00000198400 ENSG00000254087_ENSG00000175104 ENSG00000198793_ENSG00000078900 ENSG00000150991_ENSG00000150991 ENSG00000156345_ENSG00000175104 ENSG00000205339_ENSG00000118193…	ENSG00000118193
6	GO:0006281	DNA repair	47	0.22488	316	0.201788	1	0.25	2.08252e-30	1.54107e-27	8.81394e-240	4.8653e-237	0.642187	0.952577	ENSG00000170734_ENSG00000115392_ENSG00000198793_ENSG00000126804_ENSG00000078900_ENSG00000144554_ENSG00000118655_ENSG00000104320_ENSG00000172977_ENSG00000112039_ENSG00000020922_ENSG00000130997_ENSG00000149311_ENSG00000234012_ENSG00000132646_ENSG00000221829_ENSG00000197299_ENSG00000095002_ENSG00000051180_ENSG00000206481_ENSG00000175054_ENSG00000150991_ENSG00000101773_ENSG00000141510_ENSG00000188612…	ENSG00000141510 ENSG00000175054_ENSG00000135945 ENSG00000170734_ENSG00000104320 ENSG00000234012_ENSG00000132646 ENSG00000141510_ENSG00000012048 ENSG00000144554_ENSG00000104320 ENSG00000188612_ENSG00000149311 ENSG00000175054_ENSG00000188486 ENSG00000234012_ENSG00000095002 ENSG00000104320_ENSG00000149311 ENSG00000225589_ENSG00000149311 ENSG00000234012_ENSG00000140525 ENSG00000149311_ENSG00000141510…	ENSG00000144554
7	GO:0036297	interstrand cross-link repair	15	0.0717703	41	0.0261814	1	0.25	6.74628e-17	4.5384e-15	9.59592e-49	2.58388e-47	0.259293	0.923084	ENSG00000130997_ENSG00000276787_ENSG00000158169_ENSG00000112039_ENSG00000140525_ENSG00000118655_ENSG00000144554_ENSG00000150991_ENSG00000175054_ENSG00000077152_ENSG00000051180_ENSG00000115392_ENSG00000162607_ENSG00000198690_ENSG00000221829	ENSG00000130997 ENSG00000140525_ENSG00000144554 ENSG00000150991_ENSG00000115392 ENSG00000150991_ENSG00000144554 ENSG00000158169_ENSG00000140525 ENSG00000276787_ENSG00000130997 ENSG00000144554_ENSG00000158169 ENSG00000221829_ENSG00000140525 ENSG00000150991_ENSG00000118655 ENSG00000150991_ENSG00000150991 ENSG00000198690_ENSG00000144554 ENSG00000276787_ENSG00000115392 ENSG00000144554_ENSG00000140525…	ENSG00000144554
6	GO:0010332	response to gamma radiation	10	0.0478469	14	0.00893997	1	0.25	5.03893e-13	1.73433e-11	4.13015e-20	4.34256e-19	0.179283	0.997262	ENSG00000175054_ENSG00000078900_ENSG00000174405_ENSG00000073282_ENSG00000141510_ENSG00000133895_ENSG00000144554_ENSG00000149311_ENSG00000132356_ENSG00000136997	ENSG00000133895 ENSG00000141510_ENSG00000133895 ENSG00000144554_ENSG00000133895 ENSG00000136997_ENSG00000073282 ENSG00000141510_ENSG00000144554 ENSG00000175054_ENSG00000144554 ENSG00000149311_ENSG00000136997 ENSG00000141510_ENSG00000141510 ENSG00000175054_ENSG00000078900 ENSG00000141510_ENSG00000149311 ENSG00000175054_ENSG00000136997 ENSG00000144554_ENSG00000136997 ENSG00000149311_ENSG00000141510…	ENSG00000144554
6	GO:0007043	cell-cell junction assembly	5	0.0239234	3	0.00191571	1	0.25	0.000936717	0.00337309	0.00668756	0.022105	0.09296	0.827344	ENSG00000169562_ENSG00000104067_ENSG00000197822_ENSG00000277401_ENSG00000075618	ENSG00000197822 ENSG00000277401_ENSG00000169562 ENSG00000197822_ENSG00000104067 ENSG00000197822	ENSG00000197822
6	GO:2000810	regulation of bicellular tight junction assembly	3	0.0143541	2	0.00127714	1	0.25	0.00360732	0.0107855	0.00964644	0.0300838	0.0565908	1	ENSG00000277401_ENSG00000104067_ENSG00000197822	ENSG00000104067 ENSG00000197822_ENSG00000197822 ENSG00000277401	ENSG00000197822
		functional modules formed by KIF14
		functional modules formed by FANCD2
		functional modules formed by OCLN

## Sheet: NDD(adult_brain)
GOLV	GOID	Description	#Nodes	%Node_Prop	#Edges	%Edge_Prop	#L0	%L0_Prop	Npva	Adj_Npva	Epva	Adj_Epva	L0pva	Adj_L0pva	Nodes	Edges	L0
7	GO:2000112	regulation of cellular macromolecule biosynthetic process	459	0.406915	9970	0.361468	11	0.314286	1.00454e-74	3.16286e-72	0	0	0.906224	1	ENSG00000198400_ENSG00000156531_ENSG00000198001_ENSG00000205250_ENSG00000106462_ENSG00000175054_ENSG00000067182_ENSG00000125826_ENSG00000155229_ENSG00000020922_ENSG00000072803_ENSG00000147255_ENSG00000275746_ENSG00000056558_ENSG00000135486_ENSG00000104312_ENSG00000146648_ENSG00000132475_ENSG00000187531_ENSG00000234507_ENSG00000092201_ENSG00000078747_ENSG00000118689_ENSG00000149311_ENSG00000183741…	ENSG00000127191 ENSG00000196924_ENSG00000107485 ENSG00000232045_ENSG00000184260 ENSG00000278272_ENSG00000125952 ENSG00000276180_ENSG00000156802 ENSG00000274267_ENSG00000118260 ENSG00000170004_ENSG00000005339 ENSG00000197153_ENSG00000068024 ENSG00000124762_ENSG00000091831 ENSG00000181163_ENSG00000153147 ENSG00000278272_ENSG00000066044 ENSG00000111642_ENSG00000107485 ENSG00000206376_ENSG00000100462…
6	GO:0010556	regulation of macromolecule biosynthetic process	465	0.412234	10087	0.36571	11	0.314286	1.10106e-73	2.69637e-71	0	0	0.916528	1	ENSG00000131759_ENSG00000128652_ENSG00000278828_ENSG00000100320_ENSG00000103343_ENSG00000101076_ENSG00000278463_ENSG00000134308_ENSG00000275714_ENSG00000197409_ENSG00000242372_ENSG00000169756_ENSG00000276833_ENSG00000066135_ENSG00000108773_ENSG00000084207_ENSG00000277615_ENSG00000174842_ENSG00000277564_ENSG00000073282_ENSG00000169057_ENSG00000171848_ENSG00000005302_ENSG00000204628_ENSG00000108094…	ENSG00000109320 ENSG00000166167_ENSG00000133895 ENSG00000273542_ENSG00000066044 ENSG00000235307_ENSG00000132475 ENSG00000188976_ENSG00000073282 ENSG00000109670_ENSG00000114166 ENSG00000167491_ENSG00000094804 ENSG00000147133_ENSG00000140009 ENSG00000196498_ENSG00000076108 ENSG00000116478_ENSG00000134014 ENSG00000150991_ENSG00000273983 ENSG00000278637_ENSG00000148204 ENSG00000277157_ENSG00000109906…
6	GO:0019219	regulation of nucleobase-containing compound metabolic process	468	0.414894	10426	0.378	11	0.314286	1.90256e-72	3.81203e-70	0	0	0.921341	1	ENSG00000136807_ENSG00000118260_ENSG00000141456_ENSG00000139687_ENSG00000150991_ENSG00000065978_ENSG00000269335_ENSG00000206279_ENSG00000134086_ENSG00000100811_ENSG00000215077_ENSG00000274750_ENSG00000162601_ENSG00000164032_ENSG00000019582_ENSG00000270276_ENSG00000232045_ENSG00000170430_ENSG00000151929_ENSG00000140443_ENSG00000049759_ENSG00000101412_ENSG00000116478_ENSG00000178685_ENSG00000109906…	ENSG00000125952 ENSG00000276966_ENSG00000100567 ENSG00000163636_ENSG00000121481 ENSG00000235068_ENSG00000273529 ENSG00000273542_ENSG00000156802 ENSG00000158406_ENSG00000150991 ENSG00000158092_ENSG00000079246 ENSG00000187531_ENSG00000150991 ENSG00000158828_ENSG00000080839 ENSG00000101945_ENSG00000012048 ENSG00000080839_ENSG00000100906 ENSG00000108840_ENSG00000196591 ENSG00000278705_ENSG00000119335…
6	GO:0010468	regulation of gene expression	506	0.448582	11503	0.417047	11	0.314286	2.0456e-70	3.75708e-68	0	0	0.965469	1	ENSG00000141543_ENSG00000197238_ENSG00000104365_ENSG00000076108_ENSG00000100084_ENSG00000181163_ENSG00000012048_ENSG00000275126_ENSG00000177606_ENSG00000142655_ENSG00000074800_ENSG00000274176_ENSG00000172795_ENSG00000169567_ENSG00000068903_ENSG00000166200_ENSG00000196591_ENSG00000275979_ENSG00000100567_ENSG00000198707_ENSG00000166167_ENSG00000274616_ENSG00000166913_ENSG00000179583_ENSG00000130713…	ENSG00000100462 ENSG00000141510_ENSG00000067369 ENSG00000235068_ENSG00000205250 ENSG00000277600_ENSG00000119314 ENSG00000168283_ENSG00000100226 ENSG00000101412_ENSG00000057657 ENSG00000270276_ENSG00000158406 ENSG00000185513_ENSG00000103275 ENSG00000278705_ENSG00000197153 ENSG00000278463_ENSG00000101076 ENSG00000237582_ENSG00000115414 ENSG00000196235_ENSG00000032219 ENSG00000197238_ENSG00000215077…
6	GO:0051252	regulation of RNA metabolic process	435	0.385638	9434	0.342035	10	0.285714	8.87504e-70	1.50466e-67	0	0	0.92322	1	ENSG00000106462_ENSG00000205250_ENSG00000156531_ENSG00000198001_ENSG00000198400_ENSG00000125826_ENSG00000155229_ENSG00000067182_ENSG00000234507_ENSG00000092201_ENSG00000132475_ENSG00000187531_ENSG00000183741_ENSG00000078747_ENSG00000140350_ENSG00000118689_ENSG00000072803_ENSG00000146648_ENSG00000104312_ENSG00000135486_ENSG00000056558_ENSG00000147255_ENSG00000275746_ENSG00000226060_ENSG00000105656…	ENSG00000129474 ENSG00000178999_ENSG00000146648 ENSG00000197299_ENSG00000116030 ENSG00000269335_ENSG00000255302 ENSG00000275714_ENSG00000163565 ENSG00000188486_ENSG00000096401 ENSG00000129351_ENSG00000091831 ENSG00000163041_ENSG00000079246 ENSG00000131759_ENSG00000005339 ENSG00000175387_ENSG00000079246 ENSG00000100567_ENSG00000154229 ENSG00000274267_ENSG00000166851 ENSG00000169057_ENSG00000126457…
6	GO:0031326	regulation of cellular biosynthetic process	467	0.414007	10085	0.365637	11	0.314286	1.15434e-68	1.6961e-66	0	0	0.919761	1	ENSG00000138668_ENSG00000197921_ENSG00000102145_ENSG00000069248_ENSG00000167491_ENSG00000118503_ENSG00000114251_ENSG00000171720_ENSG00000093009_ENSG00000146731_ENSG00000166226_ENSG00000173039_ENSG00000155827_ENSG00000097007_ENSG00000147133_ENSG00000173273_ENSG00000163935_ENSG00000228881_ENSG00000274941_ENSG00000188976_ENSG00000197299_ENSG00000127191_ENSG00000141510_ENSG00000170315_ENSG00000156925…	ENSG00000205250 ENSG00000275379_ENSG00000074800 ENSG00000119335_ENSG00000067182 ENSG00000135341_ENSG00000150991 ENSG00000166200_ENSG00000074800 ENSG00000276966_ENSG00000132646 ENSG00000134014_ENSG00000117475 ENSG00000142182_ENSG00000101076 ENSG00000154832_ENSG00000139687 ENSG00000147133_ENSG00000147274 ENSG00000187531_ENSG00000167491 ENSG00000274267_ENSG00000197837 ENSG00000198890_ENSG00000165671…
6	GO:0010605	negative regulation of macromolecule metabolic process	369	0.327128	7662	0.27779	7	0.2	2.16285e-68	2.97933e-66	0	0	0.969608	1	ENSG00000113648_ENSG00000196781_ENSG00000206454_ENSG00000147601_ENSG00000108953_ENSG00000141448_ENSG00000107485_ENSG00000011590_ENSG00000103510_ENSG00000136997_ENSG00000074047_ENSG00000129474_ENSG00000113580_ENSG00000185345_ENSG00000106211_ENSG00000124762_ENSG00000227761_ENSG00000115942_ENSG00000004897_ENSG00000144791_ENSG00000141570_ENSG00000237582_ENSG00000132541_ENSG00000068024_ENSG00000196235…	ENSG00000185345 ENSG00000275013_ENSG00000132002 ENSG00000185345_ENSG00000148204 ENSG00000278705_ENSG00000091831 ENSG00000178691_ENSG00000118260 ENSG00000206279_ENSG00000135446 ENSG00000177606_ENSG00000134308 ENSG00000136997_ENSG00000196498 ENSG00000274474_ENSG00000141510 ENSG00000233608_ENSG00000147133 ENSG00000169057_ENSG00000197061 ENSG00000277075_ENSG00000074047 ENSG00000158406_ENSG00000109320…
7	GO:0006355	regulation of transcription, DNA-templated	407	0.360816	8576	0.310927	10	0.285714	2.39197e-67	2.77469e-65	0	0	0.869424	1	ENSG00000005339_ENSG00000181449_ENSG00000100784_ENSG00000139618_ENSG00000237344_ENSG00000177565_ENSG00000142192_ENSG00000270647_ENSG00000163565_ENSG00000167193_ENSG00000126804_ENSG00000137497_ENSG00000148204_ENSG00000100393_ENSG00000133895_ENSG00000236353_ENSG00000184216_ENSG00000101773_ENSG00000176170_ENSG00000101945_ENSG00000175387_ENSG00000101849_ENSG00000163564_ENSG00000164400_ENSG00000143499…	ENSG00000143379 ENSG00000276180_ENSG00000169057 ENSG00000275126_ENSG00000108094 ENSG00000166200_ENSG00000005339 ENSG00000132646_ENSG00000133101 ENSG00000163636_ENSG00000103510 ENSG00000278637_ENSG00000101076 ENSG00000277157_ENSG00000091831 ENSG00000134308_ENSG00000118689 ENSG00000124762_ENSG00000094916 ENSG00000204209_ENSG00000091831 ENSG00000165671_ENSG00000086102 ENSG00000278463_ENSG00000205250…
8	GO:1903506	regulation of nucleic acid-templated transcription	408	0.361702	8605	0.311979	10	0.285714	3.77287e-67	3.95971e-65	0	0	0.871728	1	ENSG00000066135_ENSG00000108773_ENSG00000073282_ENSG00000277564_ENSG00000275714_ENSG00000197409_ENSG00000276833_ENSG00000169756_ENSG00000278828_ENSG00000128652_ENSG00000278463_ENSG00000134308_ENSG00000103343_ENSG00000100320_ENSG00000101076_ENSG00000131759_ENSG00000197323_ENSG00000116030_ENSG00000143321_ENSG00000135100_ENSG00000100030_ENSG00000158773_ENSG00000086102_ENSG00000183735_ENSG00000171848…	ENSG00000124795 ENSG00000276966_ENSG00000012048 ENSG00000124151_ENSG00000184260 ENSG00000273542_ENSG00000129474 ENSG00000150991_ENSG00000100393 ENSG00000116478_ENSG00000060069 ENSG00000180182_ENSG00000139687 ENSG00000278705_ENSG00000150991 ENSG00000173846_ENSG00000100811 ENSG00000197238_ENSG00000114251 ENSG00000141867_ENSG00000163565 ENSG00000226060_ENSG00000143799 ENSG00000278272_ENSG00000111642…
7	GO:2001141	regulation of RNA biosynthetic process	408	0.361702	8605	0.311979	10	0.285714	1.76742e-66	1.69365e-64	0	0	0.871728	1	ENSG00000100811_ENSG00000215077_ENSG00000162601_ENSG00000274750_ENSG00000118260_ENSG00000136807_ENSG00000141456_ENSG00000139687_ENSG00000150991_ENSG00000065978_ENSG00000269335_ENSG00000206279_ENSG00000134086_ENSG00000151929_ENSG00000049759_ENSG00000101412_ENSG00000116478_ENSG00000178685_ENSG00000030419_ENSG00000143799_ENSG00000109906_ENSG00000134014_ENSG00000164032_ENSG00000019582_ENSG00000270276…	ENSG00000135341 ENSG00000273542_ENSG00000185513 ENSG00000278828_ENSG00000163041 ENSG00000278637_ENSG00000204371 ENSG00000278272_ENSG00000124795 ENSG00000270882_ENSG00000132475 ENSG00000275126_ENSG00000057657 ENSG00000124788_ENSG00000116030 ENSG00000230336_ENSG00000012048 ENSG00000166851_ENSG00000097007 ENSG00000139687_ENSG00000270647 ENSG00000278705_ENSG00000085840 ENSG00000231641_ENSG00000105991…
6	GO:0051172	negative regulation of nitrogen compound metabolic process	339	0.300532	6811	0.246936	7	0.2	9.29437e-65	8.19392e-63	0	0	0.938766	1	ENSG00000096717_ENSG00000078900_ENSG00000164109_ENSG00000111640_ENSG00000227333_ENSG00000196498_ENSG00000278272_ENSG00000233911_ENSG00000101849_ENSG00000132604_ENSG00000274474_ENSG00000132002_ENSG00000171634_ENSG00000157557_ENSG00000143499_ENSG00000164400_ENSG00000197837_ENSG00000229524_ENSG00000133895_ENSG00000100393_ENSG00000074319_ENSG00000148204_ENSG00000101945_ENSG00000175387_ENSG00000188906…	ENSG00000103510 ENSG00000275126_ENSG00000173039 ENSG00000278705_ENSG00000136997 ENSG00000276180_ENSG00000158406 ENSG00000278828_ENSG00000270882 ENSG00000277775_ENSG00000163041 ENSG00000276180_ENSG00000115461 ENSG00000227761_ENSG00000034713 ENSG00000270882_ENSG00000099622 ENSG00000168283_ENSG00000100393 ENSG00000229524_ENSG00000206279 ENSG00000273983_ENSG00000204371 ENSG00000274267_ENSG00000101849…
6	GO:0031324	negative regulation of cellular metabolic process	348	0.308511	6919	0.250852	8	0.228571	1.16022e-62	8.81769e-61	0	0	0.892612	1	ENSG00000083168_ENSG00000198793_ENSG00000119314_ENSG00000125952_ENSG00000057657_ENSG00000273943_ENSG00000270882_ENSG00000277600_ENSG00000117724_ENSG00000141582_ENSG00000086061_ENSG00000080345_ENSG00000100603_ENSG00000167653_ENSG00000073282_ENSG00000277615_ENSG00000277564_ENSG00000066135_ENSG00000084207_ENSG00000089053_ENSG00000169756_ENSG00000242372_ENSG00000275714_ENSG00000197409_ENSG00000134308…	ENSG00000005339 ENSG00000141510_ENSG00000171634 ENSG00000278637_ENSG00000101945 ENSG00000206279_ENSG00000171720 ENSG00000275714_ENSG00000169057 ENSG00000278637_ENSG00000116030 ENSG00000274750_ENSG00000136997 ENSG00000274750_ENSG00000108953 ENSG00000171720_ENSG00000163935 ENSG00000273983_ENSG00000012504 ENSG00000173039_ENSG00000227333 ENSG00000275379_ENSG00000096717 ENSG00000278705_ENSG00000136997…
8	GO:2000113	negative regulation of cellular macromolecule biosynthetic process	242	0.214539	4673	0.169422	5	0.142857	5.22065e-62	3.71171e-60	0	0	0.901195	1	ENSG00000177565_ENSG00000188976_ENSG00000141510_ENSG00000170315_ENSG00000181449_ENSG00000005339_ENSG00000132024_ENSG00000100784_ENSG00000235068_ENSG00000126804_ENSG00000163565_ENSG00000102145_ENSG00000197921_ENSG00000167491_ENSG00000171720_ENSG00000114251_ENSG00000173039_ENSG00000100393_ENSG00000133895_ENSG00000147133_ENSG00000101945_ENSG00000175387_ENSG00000163935_ENSG00000274941_ENSG00000196781…	ENSG00000132541 ENSG00000135679_ENSG00000107485 ENSG00000135679_ENSG00000096717 ENSG00000100603_ENSG00000173894 ENSG00000278828_ENSG00000134086 ENSG00000196591_ENSG00000107937 ENSG00000163565_ENSG00000121481 ENSG00000275126_ENSG00000100393 ENSG00000278705_ENSG00000198890 ENSG00000270882_ENSG00000100603 ENSG00000150991_ENSG00000135679 ENSG00000197323_ENSG00000185686 ENSG00000275126_ENSG00000005339…
6	GO:0010604	positive regulation of macromolecule metabolic process	408	0.361702	8637	0.313139	10	0.285714	7.77809e-61	5.35716e-59	0	0	0.871728	1	ENSG00000119912_ENSG00000254087_ENSG00000101412_ENSG00000116478_ENSG00000143799_ENSG00000109906_ENSG00000030419_ENSG00000170430_ENSG00000140443_ENSG00000157110_ENSG00000019582_ENSG00000270276_ENSG00000164032_ENSG00000090339_ENSG00000274750_ENSG00000162601_ENSG00000164162_ENSG00000053900_ENSG00000206279_ENSG00000095015_ENSG00000134086_ENSG00000136807_ENSG00000118260_ENSG00000141456_ENSG00000113712…	ENSG00000136504 ENSG00000274618_ENSG00000124762 ENSG00000170430_ENSG00000166949 ENSG00000235068_ENSG00000153147 ENSG00000158406_ENSG00000114166 ENSG00000276966_ENSG00000135100 ENSG00000229524_ENSG00000036257 ENSG00000113575_ENSG00000083168 ENSG00000158406_ENSG00000135341 ENSG00000205250_ENSG00000055130 ENSG00000129351_ENSG00000104885 ENSG00000118058_ENSG00000097007 ENSG00000142192_ENSG00000104312…
7	GO:0010558	negative regulation of macromolecule biosynthetic process	243	0.215426	4692	0.170111	5	0.142857	4.74167e-60	3.16686e-58	0	0	0.903323	1	ENSG00000083168_ENSG00000118689_ENSG00000183741_ENSG00000187531_ENSG00000132475_ENSG00000125952_ENSG00000135486_ENSG00000273943_ENSG00000057657_ENSG00000270882_ENSG00000020922_ENSG00000277600_ENSG00000072803_ENSG00000117724_ENSG00000175054_ENSG00000141582_ENSG00000156531_ENSG00000106462_ENSG00000080345_ENSG00000100603_ENSG00000206206_ENSG00000073282_ENSG00000112559_ENSG00000104885_ENSG00000277564…	ENSG00000206206 ENSG00000270882_ENSG00000121481 ENSG00000227333_ENSG00000057657 ENSG00000273542_ENSG00000100393 ENSG00000179583_ENSG00000139687 ENSG00000178999_ENSG00000206279 ENSG00000275379_ENSG00000172977 ENSG00000197153_ENSG00000167491 ENSG00000274618_ENSG00000155363 ENSG00000196235_ENSG00000139687 ENSG00000270276_ENSG00000094916 ENSG00000278828_ENSG00000135679 ENSG00000166851_ENSG00000166164…
7	GO:0010629	negative regulation of gene expression	275	0.243794	5408	0.19607	5	0.142857	1.51253e-59	9.80478e-58	0	0	0.953915	1	ENSG00000101849_ENSG00000108107_ENSG00000143499_ENSG00000164400_ENSG00000197837_ENSG00000157557_ENSG00000132002_ENSG00000171634_ENSG00000132604_ENSG00000078900_ENSG00000096717_ENSG00000227333_ENSG00000196498_ENSG00000233911_ENSG00000278272_ENSG00000111640_ENSG00000005339_ENSG00000181449_ENSG00000100784_ENSG00000142192_ENSG00000177565_ENSG00000188906_ENSG00000163565_ENSG00000126804_ENSG00000100393…	ENSG00000184436 ENSG00000274750_ENSG00000185513 ENSG00000270882_ENSG00000181449 ENSG00000274941_ENSG00000179583 ENSG00000270276_ENSG00000255302 ENSG00000278463_ENSG00000100393 ENSG00000168283_ENSG00000005007 ENSG00000233911_ENSG00000166164 ENSG00000274618_ENSG00000110092 ENSG00000147133_ENSG00000068024 ENSG00000277157_ENSG00000135679 ENSG00000143321_ENSG00000142192 ENSG00000197238_ENSG00000143321…
7	GO:0045934	negative regulation of nucleobase-containing compound metabolic process	238	0.210993	4850	0.175839	5	0.142857	3.75722e-57	2.23809e-55	0	0	0.8923	1	ENSG00000101945_ENSG00000175387_ENSG00000163935_ENSG00000173273_ENSG00000114251_ENSG00000171720_ENSG00000167491_ENSG00000197921_ENSG00000102145_ENSG00000133895_ENSG00000147133_ENSG00000100393_ENSG00000173039_ENSG00000155827_ENSG00000126804_ENSG00000095002_ENSG00000163565_ENSG00000141510_ENSG00000197299_ENSG00000177565_ENSG00000188976_ENSG00000132024_ENSG00000235068_ENSG00000100784_ENSG00000170315…	ENSG00000166200 ENSG00000275379_ENSG00000048052 ENSG00000197061_ENSG00000206279 ENSG00000275714_ENSG00000095002 ENSG00000101412_ENSG00000197837 ENSG00000227046_ENSG00000091831 ENSG00000141510_ENSG00000119314 ENSG00000141510_ENSG00000106462 ENSG00000274267_ENSG00000114251 ENSG00000278705_ENSG00000276966 ENSG00000278463_ENSG00000101849 ENSG00000108840_ENSG00000109320 ENSG00000278637_ENSG00000113522…
8	GO:0045892	negative regulation of transcription, DNA-templated	211	0.187057	4266	0.154666	5	0.142857	5.88595e-57	3.41385e-55	0	0	0.814233	1	ENSG00000163565_ENSG00000126804_ENSG00000181449_ENSG00000005339_ENSG00000170315_ENSG00000132024_ENSG00000100784_ENSG00000235068_ENSG00000188976_ENSG00000177565_ENSG00000141510_ENSG00000163935_ENSG00000101945_ENSG00000175387_ENSG00000100393_ENSG00000173039_ENSG00000133895_ENSG00000147133_ENSG00000167491_ENSG00000102145_ENSG00000197921_ENSG00000171720_ENSG00000114251_ENSG00000074047_ENSG00000197837…	ENSG00000094631 ENSG00000197409_ENSG00000164032 ENSG00000277157_ENSG00000143799 ENSG00000196591_ENSG00000147133 ENSG00000166200_ENSG00000125952 ENSG00000231617_ENSG00000012048 ENSG00000103275_ENSG00000197238 ENSG00000206206_ENSG00000110092 ENSG00000169057_ENSG00000163041 ENSG00000227333_ENSG00000133895 ENSG00000173039_ENSG00000012048 ENSG00000079246_ENSG00000068024 ENSG00000085224_ENSG00000134086…
7	GO:0031327	negative regulation of cellular biosynthetic process	244	0.216312	4694	0.170183	6	0.171429	2.03631e-56	1.15078e-54	0	0	0.803434	1	ENSG00000158406_ENSG00000232045_ENSG00000270276_ENSG00000110092_ENSG00000276082_ENSG00000142182_ENSG00000071564_ENSG00000164032_ENSG00000094631_ENSG00000109906_ENSG00000143799_ENSG00000030419_ENSG00000116478_ENSG00000231617_ENSG00000101412_ENSG00000166851_ENSG00000049759_ENSG00000151929_ENSG00000168283_ENSG00000134086_ENSG00000206279_ENSG00000150991_ENSG00000113916_ENSG00000139687_ENSG00000088038…	ENSG00000107485 ENSG00000168283_ENSG00000106462 ENSG00000204371_ENSG00000155363 ENSG00000196591_ENSG00000049759 ENSG00000155363_ENSG00000113580 ENSG00000135486_ENSG00000122691 ENSG00000233608_ENSG00000116030 ENSG00000143321_ENSG00000091831 ENSG00000111640_ENSG00000117724 ENSG00000187531_ENSG00000122565 ENSG00000206376_ENSG00000167491 ENSG00000270882_ENSG00000049768 ENSG00000100393_ENSG00000163041…
9	GO:1903507	negative regulation of nucleic acid-templated transcription	211	0.187057	4266	0.154666	5	0.142857	4.10942e-56	2.26429e-54	0	0	0.814233	1	ENSG00000072803_ENSG00000125952_ENSG00000057657_ENSG00000270882_ENSG00000132475_ENSG00000187531_ENSG00000083168_ENSG00000118689_ENSG00000183741_ENSG00000100603_ENSG00000080345_ENSG00000156531_ENSG00000106462_ENSG00000117724_ENSG00000141582_ENSG00000094916_ENSG00000089902_ENSG00000131759_ENSG00000238134_ENSG00000278463_ENSG00000121481_ENSG00000134308_ENSG00000229094_ENSG00000103343_ENSG00000100320…	ENSG00000106462 ENSG00000236759_ENSG00000141646 ENSG00000166949_ENSG00000089902 ENSG00000150991_ENSG00000255302 ENSG00000278705_ENSG00000164032 ENSG00000278828_ENSG00000188486 ENSG00000278272_ENSG00000091831 ENSG00000141027_ENSG00000166200 ENSG00000274750_ENSG00000131759 ENSG00000147133_ENSG00000108840 ENSG00000132475_ENSG00000085224 ENSG00000094916_ENSG00000074800 ENSG00000116478_ENSG00000101412…
6	GO:0009890	negative regulation of biosynthetic process	245	0.217199	4713	0.170872	6	0.171429	4.33192e-56	2.32867e-54	0	0	0.806895	1	ENSG00000100603_ENSG00000080345_ENSG00000156531_ENSG00000106462_ENSG00000117724_ENSG00000175054_ENSG00000141582_ENSG00000072803_ENSG00000020922_ENSG00000277600_ENSG00000135486_ENSG00000125952_ENSG00000270882_ENSG00000057657_ENSG00000273943_ENSG00000187531_ENSG00000132475_ENSG00000083168_ENSG00000118689_ENSG00000183741_ENSG00000111206_ENSG00000276966_ENSG00000168610_ENSG00000204628_ENSG00000005302…	ENSG00000231617 ENSG00000270276_ENSG00000275013 ENSG00000277157_ENSG00000168610 ENSG00000206206_ENSG00000185345 ENSG00000275126_ENSG00000005339 ENSG00000206206_ENSG00000166200 ENSG00000275013_ENSG00000106462 ENSG00000270882_ENSG00000116478 ENSG00000197061_ENSG00000165671 ENSG00000197837_ENSG00000112559 ENSG00000129351_ENSG00000172977 ENSG00000278272_ENSG00000101849 ENSG00000158406_ENSG00000169057…
8	GO:1902679	negative regulation of RNA biosynthetic process	211	0.187057	4266	0.154666	5	0.142857	4.98221e-56	2.61447e-54	0	0	0.814233	1	ENSG00000083168_ENSG00000183741_ENSG00000118689_ENSG00000187531_ENSG00000132475_ENSG00000125952_ENSG00000270882_ENSG00000057657_ENSG00000072803_ENSG00000117724_ENSG00000141582_ENSG00000156531_ENSG00000106462_ENSG00000080345_ENSG00000100603_ENSG00000104885_ENSG00000277564_ENSG00000206206_ENSG00000073282_ENSG00000112559_ENSG00000066135_ENSG00000169756_ENSG00000275714_ENSG00000197409_ENSG00000103275…	ENSG00000134086 ENSG00000197061_ENSG00000079246 ENSG00000135679_ENSG00000103275 ENSG00000275126_ENSG00000158092 ENSG00000236759_ENSG00000126804 ENSG00000196924_ENSG00000273542 ENSG00000278272_ENSG00000132170 ENSG00000165671_ENSG00000125952 ENSG00000197837_ENSG00000197837 ENSG00000204209_ENSG00000178999 ENSG00000197409_ENSG00000133895 ENSG00000141510_ENSG00000116030 ENSG00000135679_ENSG00000122565…
7	GO:0051253	negative regulation of RNA metabolic process	218	0.193262	4415	0.160068	5	0.142857	2.21879e-54	1.06309e-52	0	0	0.837703	1	ENSG00000066135_ENSG00000073282_ENSG00000206206_ENSG00000112559_ENSG00000277564_ENSG00000104885_ENSG00000103275_ENSG00000197409_ENSG00000275714_ENSG00000169756_ENSG00000278828_ENSG00000088305_ENSG00000278463_ENSG00000121481_ENSG00000134308_ENSG00000229094_ENSG00000100320_ENSG00000103343_ENSG00000131759_ENSG00000089902_ENSG00000238134_ENSG00000094916_ENSG00000197323_ENSG00000066044_ENSG00000116030…	ENSG00000227333 ENSG00000235068_ENSG00000150991 ENSG00000158406_ENSG00000110092 ENSG00000166167_ENSG00000100393 ENSG00000132475_ENSG00000032219 ENSG00000158406_ENSG00000197238 ENSG00000197409_ENSG00000169057 ENSG00000197238_ENSG00000139687 ENSG00000274618_ENSG00000083168 ENSG00000197153_ENSG00000100307 ENSG00000278828_ENSG00000103343 ENSG00000125952_ENSG00000094916 ENSG00000277157_ENSG00000116030…
6	GO:0006334	nucleosome assembly	71	0.0629433	1117	0.0404974	1	0.0285714	3.54997e-51	1.63003e-49	0	0	0.900897	1	ENSG00000188375_ENSG00000162521_ENSG00000215077_ENSG00000274750_ENSG00000111875_ENSG00000206279_ENSG00000180596_ENSG00000231617_ENSG00000184678_ENSG00000115163_ENSG00000270276_ENSG00000158406_ENSG00000276180_ENSG00000273542_ENSG00000278272_ENSG00000142856_ENSG00000196497_ENSG00000234704_ENSG00000105011_ENSG00000276410_ENSG00000278637_ENSG00000159339_ENSG00000274618_ENSG00000197837_ENSG00000277157…	ENSG00000102054 ENSG00000111875_ENSG00000105011 ENSG00000274618_ENSG00000197903 ENSG00000277157_ENSG00000111875 ENSG00000273542_ENSG00000136938 ENSG00000167670_ENSG00000274267 ENSG00000277157_ENSG00000197837 ENSG00000278272_ENSG00000085224 ENSG00000163041_ENSG00000235307 ENSG00000275714_ENSG00000273562 ENSG00000275126_ENSG00000140350 ENSG00000274618_ENSG00000180596 ENSG00000234704_ENSG00000153147…
6	GO:0065004	protein-DNA complex assembly	87	0.0771277	1407	0.0510115	1	0.0285714	3.52767e-51	1.65425e-49	0	0	0.942404	1	ENSG00000181163_ENSG00000100084_ENSG00000197238_ENSG00000139842_ENSG00000278588_ENSG00000275126_ENSG00000197903_ENSG00000276966_ENSG00000128708_ENSG00000205531_ENSG00000206206_ENSG00000235307_ENSG00000275714_ENSG00000197409_ENSG00000197153_ENSG00000273562_ENSG00000102054_ENSG00000167513_ENSG00000278828_ENSG00000151725_ENSG00000274290_ENSG00000153147_ENSG00000136938_ENSG00000085224_ENSG00000274267…	ENSG00000150991 ENSG00000274290_ENSG00000085224 ENSG00000206206_ENSG00000105011 ENSG00000128708_ENSG00000197061 ENSG00000273983_ENSG00000111875 ENSG00000274750_ENSG00000150991 ENSG00000273802_ENSG00000234507 ENSG00000278705_ENSG00000234704 ENSG00000278637_ENSG00000277157 ENSG00000278828_ENSG00000159259 ENSG00000278828_ENSG00000162521 ENSG00000278272_ENSG00000278272 ENSG00000278705_ENSG00000235307…
7	GO:0006323	DNA packaging	77	0.0682624	1219	0.0441955	1	0.0285714	4.00726e-44	1.49695e-42	0	0	0.919066	1	ENSG00000141510_ENSG00000270276_ENSG00000158406_ENSG00000188976_ENSG00000184678_ENSG00000068878_ENSG00000115163_ENSG00000151503_ENSG00000231617_ENSG00000180596_ENSG00000206279_ENSG00000146670_ENSG00000111875_ENSG00000162521_ENSG00000215077_ENSG00000274750_ENSG00000188375_ENSG00000123485_ENSG00000167670_ENSG00000273802_ENSG00000204256_ENSG00000280908_ENSG00000168148_ENSG00000227046_ENSG00000274618…	ENSG00000234507 ENSG00000274618_ENSG00000234704 ENSG00000275379_ENSG00000140350 ENSG00000278637_ENSG00000158406 ENSG00000162521_ENSG00000204209 ENSG00000274618_ENSG00000136938 ENSG00000275126_ENSG00000085224 ENSG00000227046_ENSG00000197153 ENSG00000275126_ENSG00000234704 ENSG00000275714_ENSG00000168148 ENSG00000274618_ENSG00000235307 ENSG00000278272_ENSG00000197153 ENSG00000276180_ENSG00000204209…
6	GO:0071103	DNA conformation change	89	0.0789007	1459	0.0528968	1	0.0285714	5.00233e-44	1.83752e-42	0	0	0.946213	1	ENSG00000180596_ENSG00000143799_ENSG00000231617_ENSG00000115163_ENSG00000151503_ENSG00000170315_ENSG00000068878_ENSG00000184678_ENSG00000158406_ENSG00000188976_ENSG00000197299_ENSG00000270276_ENSG00000141510_ENSG00000188375_ENSG00000274750_ENSG00000215077_ENSG00000162521_ENSG00000150991_ENSG00000111875_ENSG00000146670_ENSG00000206279_ENSG00000277157_ENSG00000197837_ENSG00000274618_ENSG00000227046…	ENSG00000128708 ENSG00000197238_ENSG00000111875 ENSG00000270882_ENSG00000206206 ENSG00000276966_ENSG00000128708 ENSG00000276966_ENSG00000031691 ENSG00000276966_ENSG00000105011 ENSG00000197153_ENSG00000197409 ENSG00000274618_ENSG00000234507 ENSG00000273983_ENSG00000274618 ENSG00000278828_ENSG00000275126 ENSG00000275714_ENSG00000150991 ENSG00000215077_ENSG00000123485 ENSG00000274618_ENSG00000143799…
6	GO:0032268	regulation of cellular protein metabolic process	322	0.285461	5869	0.212784	8	0.228571	6.58594e-43	2.34119e-41	0	0	0.827582	1	ENSG00000163564_ENSG00000167110_ENSG00000197837_ENSG00000164400_ENSG00000171094_ENSG00000274474_ENSG00000163785_ENSG00000182979_ENSG00000164109_ENSG00000078900_ENSG00000096717_ENSG00000135932_ENSG00000196498_ENSG00000233911_ENSG00000278272_ENSG00000100345_ENSG00000111640_ENSG00000100784_ENSG00000181449_ENSG00000188906_ENSG00000142192_ENSG00000163565_ENSG00000118046_ENSG00000167193_ENSG00000184216…	ENSG00000116030 ENSG00000278272_ENSG00000140443 ENSG00000198400_ENSG00000231617 ENSG00000270882_ENSG00000116641 ENSG00000123374_ENSG00000155827 ENSG00000197238_ENSG00000147133 ENSG00000206206_ENSG00000146247 ENSG00000277775_ENSG00000170312 ENSG00000276180_ENSG00000109670 ENSG00000204628_ENSG00000106462 ENSG00000275379_ENSG00000197061 ENSG00000197153_ENSG00000012048 ENSG00000100030_ENSG00000079246…
7	GO:0010628	positive regulation of gene expression	248	0.219858	4316	0.156479	7	0.2	5.36505e-39	1.71371e-37	0	0	0.679396	1	ENSG00000118058_ENSG00000158406_ENSG00000019582_ENSG00000270276_ENSG00000128908_ENSG00000071564_ENSG00000164032_ENSG00000154832_ENSG00000110651_ENSG00000143799_ENSG00000030419_ENSG00000109906_ENSG00000116478_ENSG00000116731_ENSG00000157540_ENSG00000101412_ENSG00000134086_ENSG00000167658_ENSG00000150991_ENSG00000065978_ENSG00000269335_ENSG00000141456_ENSG00000118260_ENSG00000136807_ENSG00000162601…	ENSG00000103510 ENSG00000276180_ENSG00000114251 ENSG00000197238_ENSG00000124151 ENSG00000135100_ENSG00000101412 ENSG00000114166_ENSG00000108840 ENSG00000274267_ENSG00000140009 ENSG00000180182_ENSG00000129351 ENSG00000141543_ENSG00000100345 ENSG00000110651_ENSG00000140009 ENSG00000274618_ENSG00000101849 ENSG00000270276_ENSG00000067369 ENSG00000274750_ENSG00000141510 ENSG00000198793_ENSG00000068903…
6	GO:0051246	regulation of protein metabolic process	329	0.291667	6008	0.217823	8	0.228571	7.99248e-35	2.31782e-33	0	0	0.847353	1	ENSG00000197153_ENSG00000166913_ENSG00000274616_ENSG00000166167_ENSG00000100567_ENSG00000275979_ENSG00000055130_ENSG00000196591_ENSG00000085224_ENSG00000163636_ENSG00000163840_ENSG00000109756_ENSG00000074800_ENSG00000012048_ENSG00000275126_ENSG00000104365_ENSG00000181163_ENSG00000104320_ENSG00000072062_ENSG00000141543_ENSG00000197238_ENSG00000068903_ENSG00000168955_ENSG00000274176_ENSG00000196924…	ENSG00000121022 ENSG00000135446_ENSG00000150991 ENSG00000167658_ENSG00000137575 ENSG00000163565_ENSG00000158406 ENSG00000204628_ENSG00000067560 ENSG00000168955_ENSG00000078900 ENSG00000278705_ENSG00000101146 ENSG00000150991_ENSG00000136997 ENSG00000158406_ENSG00000078747 ENSG00000185359_ENSG00000141510 ENSG00000175387_ENSG00000197409 ENSG00000197837_ENSG00000136997 ENSG00000163041_ENSG00000079246…
7	GO:0040029	regulation of gene expression, epigenetic	78	0.0691489	1190	0.0431441	1	0.0285714	9.44354e-32	2.39236e-30	0	0	0.921761	1	ENSG00000068024_ENSG00000278272_ENSG00000273542_ENSG00000276180_ENSG00000144791_ENSG00000115750_ENSG00000129474_ENSG00000278637_ENSG00000096717_ENSG00000277157_ENSG00000197837_ENSG00000274618_ENSG00000277075_ENSG00000132600_ENSG00000182979_ENSG00000124795_ENSG00000143498_ENSG00000100354_ENSG00000188486_ENSG00000113648_ENSG00000274750_ENSG00000162521_ENSG00000101945_ENSG00000175387_ENSG00000009954…	ENSG00000162521 ENSG00000274267_ENSG00000172943 ENSG00000274267_ENSG00000277157 ENSG00000278463_ENSG00000197061 ENSG00000274750_ENSG00000197409 ENSG00000275126_ENSG00000094631 ENSG00000100393_ENSG00000143498 ENSG00000278705_ENSG00000108773 ENSG00000175387_ENSG00000005302 ENSG00000273542_ENSG00000143498 ENSG00000158406_ENSG00000116478 ENSG00000275379_ENSG00000116478 ENSG00000197153_ENSG00000012048…
8	GO:0045814	negative regulation of gene expression, epigenetic	48	0.0425532	673	0.0244	1	0.0285714	4.5341e-26	8.61478e-25	0	0	0.786885	1	ENSG00000197153_ENSG00000158406_ENSG00000275714_ENSG00000197409_ENSG00000102054_ENSG00000270276_ENSG00000074266_ENSG00000164032_ENSG00000196591_ENSG00000104885_ENSG00000178691_ENSG00000116478_ENSG00000274267_ENSG00000088305_ENSG00000278828_ENSG00000278463_ENSG00000168283_ENSG00000275126_ENSG00000076108_ENSG00000197238_ENSG00000274750_ENSG00000005302_ENSG00000276966_ENSG00000101945_ENSG00000162521…	ENSG00000102054 ENSG00000275126_ENSG00000132475 ENSG00000275126_ENSG00000184260 ENSG00000278272_ENSG00000162521 ENSG00000276180_ENSG00000163041 ENSG00000278637_ENSG00000113648 ENSG00000276966_ENSG00000106462 ENSG00000270882_ENSG00000116478 ENSG00000197061_ENSG00000113648 ENSG00000278705_ENSG00000116478 ENSG00000278828_ENSG00000101945 ENSG00000274750_ENSG00000274750 ENSG00000277075_ENSG00000273983…	ENSG00000197061
8	GO:0045815	positive regulation of gene expression, epigenetic	40	0.035461	480	0.0174027	1	0.0285714	5.09192e-25	9.12406e-24	0	0	0.722929	1	ENSG00000172943_ENSG00000278705_ENSG00000124795_ENSG00000143498_ENSG00000113648_ENSG00000132475_ENSG00000197837_ENSG00000270882_ENSG00000277157_ENSG00000274618_ENSG00000197061_ENSG00000163041_ENSG00000277775_ENSG00000273983_ENSG00000278637_ENSG00000278272_ENSG00000273542_ENSG00000276180_ENSG00000225830_ENSG00000275379_ENSG00000115750_ENSG00000108773_ENSG00000197409_ENSG00000158406_ENSG00000275714…	ENSG00000197837 ENSG00000225830_ENSG00000197238 ENSG00000274267_ENSG00000143498 ENSG00000197837_ENSG00000275126 ENSG00000277775_ENSG00000273983 ENSG00000275126_ENSG00000113648 ENSG00000197238_ENSG00000156802 ENSG00000197061_ENSG00000108773 ENSG00000275714_ENSG00000100393 ENSG00000115750_ENSG00000100393 ENSG00000114166_ENSG00000114166 ENSG00000274750_ENSG00000132475 ENSG00000277157_ENSG00000197153…	ENSG00000197061
6	GO:0034622	cellular protein-containing complex assembly	128	0.113475	1787	0.0647886	1	0.0285714	5.89384e-21	8.32694e-20	0	0	0.986221	1	ENSG00000197409_ENSG00000275714_ENSG00000102054_ENSG00000242372_ENSG00000206206_ENSG00000128708_ENSG00000205531_ENSG00000031691_ENSG00000278828_ENSG00000275349_ENSG00000274290_ENSG00000139842_ENSG00000111581_ENSG00000276966_ENSG00000100503_ENSG00000132475_ENSG00000011426_ENSG00000234507_ENSG00000198242_ENSG00000140350_ENSG00000100028_ENSG00000132780_ENSG00000270882_ENSG00000186468_ENSG00000277224…	ENSG00000182185 ENSG00000274290_ENSG00000100462 ENSG00000275379_ENSG00000051180 ENSG00000080824_ENSG00000197061 ENSG00000278828_ENSG00000274618 ENSG00000276410_ENSG00000182185 ENSG00000197238_ENSG00000132475 ENSG00000278705_ENSG00000277157 ENSG00000277773_ENSG00000153147 ENSG00000278637_ENSG00000128708 ENSG00000278705_ENSG00000153147 ENSG00000273542_ENSG00000085224 ENSG00000184678_ENSG00000159259…
6	GO:0006281	DNA repair	108	0.0957447	1225	0.044413	2	0.0571429	3.2333e-33	8.48357e-32	2.46279e-247	3.02165e-245	0.865205	1	ENSG00000155229_ENSG00000276787_ENSG00000117748_ENSG00000175054_ENSG00000130997_ENSG00000225830_ENSG00000113522_ENSG00000080345_ENSG00000071539_ENSG00000278705_ENSG00000188612_ENSG00000198890_ENSG00000198793_ENSG00000149311_ENSG00000181222_ENSG00000077152_ENSG00000197061_ENSG00000020922_ENSG00000164754_ENSG00000162607_ENSG00000270882_ENSG00000067369_ENSG00000158290_ENSG00000133119_ENSG00000128731…	ENSG00000170315 ENSG00000187555_ENSG00000096717 ENSG00000198793_ENSG00000012048 ENSG00000198793_ENSG00000121022 ENSG00000139842_ENSG00000130997 ENSG00000144554_ENSG00000132646 ENSG00000164754_ENSG00000103275 ENSG00000188612_ENSG00000117748 ENSG00000228575_ENSG00000181163 ENSG00000273542_ENSG00000100393 ENSG00000141510_ENSG00000097007 ENSG00000175054_ENSG00000079246 ENSG00000137337_ENSG00000020922…
7	GO:0045652	regulation of megakaryocyte differentiation	38	0.0336879	383	0.0138859	1	0.0285714	1.23831e-24	2.11569e-23	2.46796e-246	2.81171e-244	0.704231	1	ENSG00000276180_ENSG00000273542_ENSG00000278272_ENSG00000275379_ENSG00000277775_ENSG00000185513_ENSG00000163041_ENSG00000126457_ENSG00000273983_ENSG00000278637_ENSG00000274618_ENSG00000277157_ENSG00000197837_ENSG00000270882_ENSG00000197061_ENSG00000198890_ENSG00000278705_ENSG00000132475_ENSG00000100354_ENSG00000276966_ENSG00000274750_ENSG00000197238_ENSG00000100393_ENSG00000196363_ENSG00000275126…	ENSG00000198890 ENSG00000273542_ENSG00000126457 ENSG00000274750_ENSG00000163041 ENSG00000273542_ENSG00000274618 ENSG00000277775_ENSG00000196363 ENSG00000197153_ENSG00000163041 ENSG00000276966_ENSG00000126457 ENSG00000273542_ENSG00000155363 ENSG00000278705_ENSG00000155363 ENSG00000278637_ENSG00000158406 ENSG00000275714_ENSG00000273542 ENSG00000274750_ENSG00000197837 ENSG00000275714_ENSG00000275379…	ENSG00000197061
6	GO:0010564	regulation of cell cycle process	195	0.172872	1818	0.0659126	9	0.257143	4.80238e-67	4.81111e-65	3.65927e-228	3.43326e-226	0.134287	0.555832	ENSG00000067560_ENSG00000274176_ENSG00000094880_ENSG00000136811_ENSG00000134982_ENSG00000068903_ENSG00000204371_ENSG00000170248_ENSG00000072062_ENSG00000181163_ENSG00000104320_ENSG00000012048_ENSG00000100395_ENSG00000131467_ENSG00000114166_ENSG00000116127_ENSG00000236759_ENSG00000163636_ENSG00000167513_ENSG00000130177_ENSG00000085224_ENSG00000213397_ENSG00000178691_ENSG00000002822_ENSG00000168944…	ENSG00000046651 ENSG00000104320_ENSG00000080986 ENSG00000147133_ENSG00000044090 ENSG00000122565_ENSG00000096384 ENSG00000166167_ENSG00000036257 ENSG00000170248_ENSG00000094880 ENSG00000164162_ENSG00000101412 ENSG00000131462_ENSG00000119397 ENSG00000150991_ENSG00000141510 ENSG00000163611_ENSG00000089053 ENSG00000156970_ENSG00000072864 ENSG00000126001_ENSG00000104218 ENSG00000119397_ENSG00000205250…
6	GO:0045637	regulation of myeloid cell differentiation	54	0.0478723	520	0.0188529	1	0.0285714	3.63589e-18	3.96708e-17	4.84893e-225	4.29669e-223	0.82519	1	ENSG00000275379_ENSG00000278272_ENSG00000273542_ENSG00000276180_ENSG00000273983_ENSG00000278637_ENSG00000113302_ENSG00000126457_ENSG00000163041_ENSG00000185513_ENSG00000277775_ENSG00000197061_ENSG00000124098_ENSG00000197837_ENSG00000277157_ENSG00000270882_ENSG00000164400_ENSG00000274618_ENSG00000136997_ENSG00000154229_ENSG00000100354_ENSG00000132475_ENSG00000278705_ENSG00000198890_ENSG00000118689…	ENSG00000197409 ENSG00000274618_ENSG00000274618 ENSG00000278828_ENSG00000136997 ENSG00000275714_ENSG00000276966 ENSG00000278272_ENSG00000126457 ENSG00000276180_ENSG00000116478 ENSG00000197837_ENSG00000168610 ENSG00000198793_ENSG00000275714 ENSG00000276180_ENSG00000116478 ENSG00000276966_ENSG00000198890 ENSG00000278705_ENSG00000275126 ENSG00000275714_ENSG00000274750 ENSG00000278705_ENSG00000273542…	ENSG00000197061
6	GO:0007346	regulation of mitotic cell cycle	174	0.154255	1554	0.0563411	8	0.228571	3.4856e-58	2.19493e-56	1.16151e-194	7.7192e-193	0.15798	0.592112	ENSG00000147400_ENSG00000044090_ENSG00000097046_ENSG00000036257_ENSG00000094804_ENSG00000154229_ENSG00000118193_ENSG00000173846_ENSG00000171105_ENSG00000166295_ENSG00000126226_ENSG00000130695_ENSG00000119397_ENSG00000185513_ENSG00000141867_ENSG00000017427_ENSG00000180370_ENSG00000169679_ENSG00000206481_ENSG00000151849_ENSG00000131462_ENSG00000087586_ENSG00000103995_ENSG00000166164_ENSG00000101004…	ENSG00000163781 ENSG00000234012_ENSG00000124006 ENSG00000274474_ENSG00000115966 ENSG00000132646_ENSG00000130177 ENSG00000176248_ENSG00000055130 ENSG00000138778_ENSG00000044090 ENSG00000132646_ENSG00000150991 ENSG00000153107_ENSG00000149269 ENSG00000166851_ENSG00000113648 ENSG00000180198_ENSG00000174799 ENSG00000275911_ENSG00000046651 ENSG00000169515_ENSG00000150991 ENSG00000175793_ENSG00000141510…
6	GO:0045786	negative regulation of cell cycle	137	0.121454	1236	0.0448118	1	0.0285714	3.75929e-42	1.25538e-40	6.91894e-188	4.41428e-186	0.990014	1	ENSG00000276082_ENSG00000122952_ENSG00000068878_ENSG00000232045_ENSG00000110092_ENSG00000074266_ENSG00000166851_ENSG00000135446_ENSG00000132646_ENSG00000168283_ENSG00000101412_ENSG00000150991_ENSG00000136807_ENSG00000139687_ENSG00000088038_ENSG00000228575_ENSG00000162521_ENSG00000097046_ENSG00000036257_ENSG00000094804_ENSG00000188486_ENSG00000122565_ENSG00000173846_ENSG00000166266_ENSG00000051180…	ENSG00000100393 ENSG00000114166_ENSG00000150991 ENSG00000163636_ENSG00000108094 ENSG00000150991_ENSG00000093009 ENSG00000116663_ENSG00000139842 ENSG00000166266_ENSG00000020922 ENSG00000206481_ENSG00000141510 ENSG00000197299_ENSG00000036257 ENSG00000139842_ENSG00000109670 ENSG00000136997_ENSG00000002822 ENSG00000134982_ENSG00000055130 ENSG00000110092_ENSG00000074266 ENSG00000237095_ENSG00000094804…
6	GO:0051173	positive regulation of nitrogen compound metabolic process	363	0.321809	5286	0.191647	9	0.257143	4.57138e-46	1.79916e-44	2.53391e-183	1.49688e-181	0.845382	1	ENSG00000157110_ENSG00000019582_ENSG00000164032_ENSG00000030419_ENSG00000143799_ENSG00000109906_ENSG00000254087_ENSG00000101412_ENSG00000119912_ENSG00000116478_ENSG00000140443_ENSG00000170430_ENSG00000134086_ENSG00000095015_ENSG00000206279_ENSG00000113712_ENSG00000150991_ENSG00000065978_ENSG00000269335_ENSG00000118260_ENSG00000136807_ENSG00000141456_ENSG00000162601_ENSG00000090339_ENSG00000164162…	ENSG00000124151 ENSG00000141510_ENSG00000074800 ENSG00000103266_ENSG00000123983 ENSG00000146648_ENSG00000156802 ENSG00000188612_ENSG00000004897 ENSG00000153107_ENSG00000150991 ENSG00000284126_ENSG00000096401 ENSG00000156970_ENSG00000068024 ENSG00000150991_ENSG00000091831 ENSG00000116478_ENSG00000104885 ENSG00000181163_ENSG00000097007 ENSG00000180370_ENSG00000074800 ENSG00000135486_ENSG00000100784…
9	GO:0000122	negative regulation of transcription by RNA polymerase II	129	0.114362	1212	0.0439417	3	0.0857143	3.26165e-33	8.45727e-32	2.70349e-180	1.54002e-178	0.784358	1	ENSG00000150991_ENSG00000113916_ENSG00000139687_ENSG00000134086_ENSG00000100811_ENSG00000071564_ENSG00000232045_ENSG00000110092_ENSG00000049759_ENSG00000166851_ENSG00000151929_ENSG00000168283_ENSG00000143799_ENSG00000109906_ENSG00000030419_ENSG00000116478_ENSG00000101412_ENSG00000132170_ENSG00000119950_ENSG00000012504_ENSG00000172977_ENSG00000122691_ENSG00000173846_ENSG00000183337_ENSG00000147099…	ENSG00000071564 ENSG00000100393_ENSG00000113648 ENSG00000116478_ENSG00000132170 ENSG00000140009_ENSG00000135679 ENSG00000163565_ENSG00000196498 ENSG00000204531_ENSG00000085224 ENSG00000100603_ENSG00000141646 ENSG00000197323_ENSG00000103275 ENSG00000141027_ENSG00000073282 ENSG00000100393_ENSG00000005339 ENSG00000157557_ENSG00000005339 ENSG00000091831_ENSG00000141510 ENSG00000163565_ENSG00000136997…
6	GO:0034724	DNA replication-independent nucleosome organization	34	0.0301418	271	0.00982525	1	0.0285714	3.2341e-26	6.25258e-25	9.50697e-178	5.22884e-176	0.663087	1	ENSG00000197061_ENSG00000274618_ENSG00000270882_ENSG00000197837_ENSG00000277157_ENSG00000092201_ENSG00000132475_ENSG00000123485_ENSG00000132780_ENSG00000278705_ENSG00000142856_ENSG00000196497_ENSG00000276180_ENSG00000273542_ENSG00000278637_ENSG00000137812_ENSG00000163041_ENSG00000105011_ENSG00000085224_ENSG00000031691_ENSG00000153147_ENSG00000151725_ENSG00000270276_ENSG00000102054_ENSG00000158406…	ENSG00000132780 ENSG00000197238_ENSG00000132475 ENSG00000162521_ENSG00000181163 ENSG00000273542_ENSG00000123485 ENSG00000275126_ENSG00000115163 ENSG00000197061_ENSG00000105011 ENSG00000128708_ENSG00000031691 ENSG00000278637_ENSG00000162521 ENSG00000276966_ENSG00000162521 ENSG00000278705_ENSG00000102054 ENSG00000197837_ENSG00000123485 ENSG00000197061_ENSG00000123485 ENSG00000273542_ENSG00000115163…	ENSG00000197061
7	GO:0006336	DNA replication-independent nucleosome assembly	33	0.0292553	265	0.00960772	1	0.0285714	2.97671e-25	5.42204e-24	8.84034e-173	4.70011e-171	0.651963	1	ENSG00000181163_ENSG00000100084_ENSG00000111875_ENSG00000197238_ENSG00000275126_ENSG00000276966_ENSG00000162521_ENSG00000115163_ENSG00000128708_ENSG00000158406_ENSG00000270276_ENSG00000102054_ENSG00000151725_ENSG00000153147_ENSG00000031691_ENSG00000085224_ENSG00000163041_ENSG00000105011_ENSG00000137812_ENSG00000278637_ENSG00000273542_ENSG00000276180_ENSG00000196497_ENSG00000142856_ENSG00000278705…	ENSG00000163041 ENSG00000278705_ENSG00000111875 ENSG00000278705_ENSG00000102054 ENSG00000270882_ENSG00000085224 ENSG00000197837_ENSG00000163041 ENSG00000197238_ENSG00000115163 ENSG00000277157_ENSG00000115163 ENSG00000197238_ENSG00000031691 ENSG00000197238_ENSG00000100084 ENSG00000197837_ENSG00000111875 ENSG00000274618_ENSG00000111875 ENSG00000197837_ENSG00000031691 ENSG00000273542_ENSG00000102054…	ENSG00000197061
6	GO:0031325	positive regulation of cellular metabolic process	364	0.322695	5346	0.193822	9	0.257143	3.2151e-42	1.09017e-40	1.15677e-168	5.95177e-167	0.848029	1	ENSG00000167193_ENSG00000118046_ENSG00000163565_ENSG00000237344_ENSG00000142192_ENSG00000177565_ENSG00000188906_ENSG00000270647_ENSG00000005339_ENSG00000181449_ENSG00000100784_ENSG00000139618_ENSG00000175387_ENSG00000176170_ENSG00000229524_ENSG00000100393_ENSG00000236353_ENSG00000133895_ENSG00000184216_ENSG00000171634_ENSG00000182979_ENSG00000077463_ENSG00000163785_ENSG00000171094_ENSG00000164400…	ENSG00000147133 ENSG00000165806_ENSG00000066044 ENSG00000168610_ENSG00000168283 ENSG00000172977_ENSG00000103266 ENSG00000142192_ENSG00000110092 ENSG00000115966_ENSG00000096717 ENSG00000104885_ENSG00000110651 ENSG00000150991_ENSG00000113580 ENSG00000188612_ENSG00000105325 ENSG00000198742_ENSG00000049768 ENSG00000100393_ENSG00000198793 ENSG00000198909_ENSG00000109906 ENSG00000124762_ENSG00000100567…
6	GO:0045596	negative regulation of cell differentiation	66	0.0585106	444	0.0160975	3	0.0857143	1.39272e-10	8.77018e-10	1.9392e-164	9.3728e-163	0.336528	0.865878	ENSG00000275013_ENSG00000106799_ENSG00000100906_ENSG00000126457_ENSG00000049768_ENSG00000090539_ENSG00000108840_ENSG00000273529_ENSG00000283100_ENSG00000136999_ENSG00000141646_ENSG00000278705_ENSG00000078674_ENSG00000107882_ENSG00000146648_ENSG00000004478_ENSG00000270882_ENSG00000197061_ENSG00000197238_ENSG00000121210_ENSG00000135046_ENSG00000275126_ENSG00000067560_ENSG00000233608_ENSG00000166949…	ENSG00000017427 ENSG00000136999_ENSG00000068024 ENSG00000109906_ENSG00000133895 ENSG00000196591_ENSG00000126457 ENSG00000270276_ENSG00000107485 ENSG00000108840_ENSG00000068024 ENSG00000273542_ENSG00000126457 ENSG00000197837_ENSG00000197921 ENSG00000278637_ENSG00000108840 ENSG00000109906_ENSG00000197921 ENSG00000276180_ENSG00000126457 ENSG00000197238_ENSG00000096717 ENSG00000136997_ENSG00000136997…	ENSG00000017427_ENSG00000197061_ENSG00000122691
7	GO:1901987	regulation of cell cycle phase transition	131	0.116135	1091	0.0395548	5	0.142857	7.71615e-51	3.47069e-49	6.98888e-155	2.93349e-153	0.384182	0.909805	ENSG00000094880_ENSG00000136811_ENSG00000274176_ENSG00000134982_ENSG00000181163_ENSG00000072062_ENSG00000104320_ENSG00000012048_ENSG00000131467_ENSG00000163636_ENSG00000130177_ENSG00000167513_ENSG00000116127_ENSG00000213397_ENSG00000176248_ENSG00000275979_ENSG00000055130_ENSG00000002822_ENSG00000166167_ENSG00000274616_ENSG00000100567_ENSG00000198707_ENSG00000100804_ENSG00000138411_ENSG00000153107…	ENSG00000053900 ENSG00000176386_ENSG00000036257 ENSG00000181163_ENSG00000103479 ENSG00000163781_ENSG00000041357 ENSG00000156970_ENSG00000078674 ENSG00000103995_ENSG00000012048 ENSG00000130177_ENSG00000140525 ENSG00000149311_ENSG00000136811 ENSG00000174799_ENSG00000164109 ENSG00000205250_ENSG00000080824 ENSG00000123374_ENSG00000012048 ENSG00000150991_ENSG00000080824 ENSG00000141510_ENSG00000117399…
7	GO:0051262	protein tetramerization	37	0.0328014	211	0.00764992	2	0.0571429	3.85732e-15	3.24486e-14	3.78158e-154	1.54657e-152	0.320051	0.846358	ENSG00000182199_ENSG00000073282_ENSG00000197153_ENSG00000158406_ENSG00000275714_ENSG00000197409_ENSG00000270276_ENSG00000019582_ENSG00000104325_ENSG00000141510_ENSG00000278828_ENSG00000140443_ENSG00000198821_ENSG00000274267_ENSG00000197238_ENSG00000116791_ENSG00000275126_ENSG00000274750_ENSG00000276966_ENSG00000278705_ENSG00000167110_ENSG00000151224_ENSG00000270882_ENSG00000197837_ENSG00000277157…	ENSG00000182199 ENSG00000276966_ENSG00000197409 ENSG00000273542_ENSG00000270276 ENSG00000278272_ENSG00000273542 ENSG00000273983_ENSG00000277157 ENSG00000278272_ENSG00000182199 ENSG00000197061_ENSG00000270276 ENSG00000275379_ENSG00000140443 ENSG00000141510_ENSG00000180198 ENSG00000197837_ENSG00000270882 ENSG00000273983_ENSG00000273542 ENSG00000278828_ENSG00000198821 ENSG00000270882_ENSG00000274750…	ENSG00000151224_ENSG00000197061
7	GO:0006302	double-strand break repair	58	0.0514184	421	0.0152636	1	0.0285714	1.79603e-25	3.32643e-24	6.34938e-142	2.41125e-140	0.846916	1	ENSG00000188486_ENSG00000097046_ENSG00000278705_ENSG00000172977_ENSG00000237095_ENSG00000149311_ENSG00000020922_ENSG00000224587_ENSG00000164754_ENSG00000168148_ENSG00000182979_ENSG00000197061_ENSG00000274618_ENSG00000128731_ENSG00000197837_ENSG00000270882_ENSG00000277157_ENSG00000067369_ENSG00000174405_ENSG00000278637_ENSG00000206481_ENSG00000109685_ENSG00000117748_ENSG00000276787_ENSG00000051180…	ENSG00000012048 ENSG00000164754_ENSG00000164754 ENSG00000277157_ENSG00000071539 ENSG00000137337_ENSG00000067369 ENSG00000274618_ENSG00000067369 ENSG00000278705_ENSG00000113522 ENSG00000137337_ENSG00000172977 ENSG00000278637_ENSG00000128908 ENSG00000197061_ENSG00000012048 ENSG00000067369_ENSG00000067369 ENSG00000275126_ENSG00000012048 ENSG00000137337_ENSG00000117748 ENSG00000206481_ENSG00000163840…	ENSG00000197061
8	GO:0051290	protein heterotetramerization	28	0.0248227	178	0.00645348	1	0.0285714	3.13952e-21	4.49318e-20	3.75436e-140	1.33071e-138	0.590767	1	ENSG00000278272_ENSG00000273542_ENSG00000276180_ENSG00000274750_ENSG00000275379_ENSG00000276966_ENSG00000197238_ENSG00000277775_ENSG00000278637_ENSG00000273983_ENSG00000275126_ENSG00000197837_ENSG00000270882_ENSG00000277157_ENSG00000278828_ENSG00000171105_ENSG00000274618_ENSG00000197061_ENSG00000168148_ENSG00000274267_ENSG00000180198_ENSG00000278705_ENSG00000158406_ENSG00000197409_ENSG00000275714…	ENSG00000275126 ENSG00000275379_ENSG00000197238 ENSG00000197409_ENSG00000168148 ENSG00000270882_ENSG00000197238 ENSG00000274750_ENSG00000276966 ENSG00000278828_ENSG00000270276 ENSG00000277775_ENSG00000274750 ENSG00000276966_ENSG00000197153 ENSG00000270882_ENSG00000273983 ENSG00000278705_ENSG00000273983 ENSG00000277157_ENSG00000180198 ENSG00000197061_ENSG00000273542 ENSG00000275714_ENSG00000168148…	ENSG00000197061
7	GO:1901990	regulation of mitotic cell cycle phase transition	126	0.111702	992	0.0359655	5	0.142857	3.30431e-50	1.45654e-48	1.05369e-139	3.65357e-138	0.351515	0.880638	ENSG00000094880_ENSG00000136811_ENSG00000178999_ENSG00000274176_ENSG00000169057_ENSG00000134982_ENSG00000181163_ENSG00000072062_ENSG00000104320_ENSG00000126001_ENSG00000131467_ENSG00000163636_ENSG00000175793_ENSG00000167513_ENSG00000130177_ENSG00000105325_ENSG00000116127_ENSG00000213397_ENSG00000176248_ENSG00000275979_ENSG00000055130_ENSG00000089053_ENSG00000073282_ENSG00000002822_ENSG00000277615…	ENSG00000103479 ENSG00000197299_ENSG00000142731 ENSG00000151849_ENSG00000150991 ENSG00000166037_ENSG00000094880 ENSG00000153107_ENSG00000072864 ENSG00000174799_ENSG00000101004 ENSG00000105325_ENSG00000128908 ENSG00000167552_ENSG00000094804 ENSG00000150991_ENSG00000153107 ENSG00000164162_ENSG00000080986 ENSG00000275911_ENSG00000135679 ENSG00000150991_ENSG00000078674 ENSG00000139350_ENSG00000116127…	ENSG00000117724_ENSG00000118193_ENSG00000142731_ENSG00000138778_ENSG00000156970
7	GO:0051291	protein heterooligomerization	30	0.0265957	188	0.00681604	1	0.0285714	9.9205e-16	8.71107e-15	2.80854e-139	9.53111e-138	0.616406	1	ENSG00000278828_ENSG00000270882_ENSG00000197837_ENSG00000277157_ENSG00000171105_ENSG00000274618_ENSG00000197061_ENSG00000122545_ENSG00000274267_ENSG00000168148_ENSG00000180198_ENSG00000278705_ENSG00000197153_ENSG00000158406_ENSG00000275714_ENSG00000197409_ENSG00000019582_ENSG00000270276_ENSG00000273542_ENSG00000278272_ENSG00000276180_ENSG00000274750_ENSG00000276966_ENSG00000168906_ENSG00000275379…	ENSG00000168148 ENSG00000197238_ENSG00000274267 ENSG00000276966_ENSG00000197238 ENSG00000274267_ENSG00000197153 ENSG00000278705_ENSG00000180198 ENSG00000277157_ENSG00000273983 ENSG00000275126_ENSG00000273983 ENSG00000276180_ENSG00000275126 ENSG00000277775_ENSG00000197409 ENSG00000278705_ENSG00000180198 ENSG00000273542_ENSG00000197153 ENSG00000273542_ENSG00000180198 ENSG00000274750_ENSG00000274618…	ENSG00000197061
6	GO:0043044	ATP-dependent chromatin remodeling	34	0.0301418	271	0.00982525	1	0.0285714	1.19532e-18	1.36502e-17	2.75512e-132	8.96821e-131	0.663087	1	ENSG00000276966_ENSG00000162521_ENSG00000111642_ENSG00000197238_ENSG00000181163_ENSG00000275126_ENSG00000151725_ENSG00000116478_ENSG00000031691_ENSG00000136938_ENSG00000261992_ENSG00000153147_ENSG00000068878_ENSG00000196591_ENSG00000115163_ENSG00000270276_ENSG00000102054_ENSG00000149480_ENSG00000158406_ENSG00000276180_ENSG00000273542_ENSG00000142856_ENSG00000278637_ENSG00000137812_ENSG00000274618…	ENSG00000102054 ENSG00000276966_ENSG00000116478 ENSG00000274618_ENSG00000261992 ENSG00000273542_ENSG00000116478 ENSG00000162521_ENSG00000261992 ENSG00000276966_ENSG00000153147 ENSG00000197837_ENSG00000115163 ENSG00000278637_ENSG00000115163 ENSG00000123485_ENSG00000181163 ENSG00000275126_ENSG00000153147 ENSG00000197238_ENSG00000123485 ENSG00000270882_ENSG00000068878 ENSG00000197061_ENSG00000102054…	ENSG00000197061
6	GO:0032200	telomere organization	47	0.0416667	315	0.0114205	1	0.0285714	1.48203e-26	3.0527e-25	3.22747e-131	1.02956e-129	0.779754	1	ENSG00000116698_ENSG00000274750_ENSG00000276966_ENSG00000104320_ENSG00000197238_ENSG00000166848_ENSG00000275126_ENSG00000278828_ENSG00000132646_ENSG00000143799_ENSG00000005007_ENSG00000274267_ENSG00000104885_ENSG00000197409_ENSG00000158406_ENSG00000275714_ENSG00000197153_ENSG00000197299_ENSG00000270276_ENSG00000273542_ENSG00000080345_ENSG00000278272_ENSG00000118655_ENSG00000080824_ENSG00000276180…	ENSG00000168148 ENSG00000273542_ENSG00000158406 ENSG00000274267_ENSG00000132646 ENSG00000197153_ENSG00000274750 ENSG00000275126_ENSG00000166848 ENSG00000270882_ENSG00000143799 ENSG00000197238_ENSG00000118655 ENSG00000132604_ENSG00000273542 ENSG00000275714_ENSG00000132475 ENSG00000270882_ENSG00000270276 ENSG00000274750_ENSG00000270882 ENSG00000278272_ENSG00000270276 ENSG00000274267_ENSG00000197238…	ENSG00000197061
8	GO:0006303	double-strand break repair via nonhomologous end joining	38	0.0336879	230	0.00833877	1	0.0285714	6.45267e-25	1.13774e-23	5.68141e-101	1.70978e-99	0.704231	1	ENSG00000128731_ENSG00000274618_ENSG00000067369_ENSG00000197837_ENSG00000270882_ENSG00000277157_ENSG00000168148_ENSG00000020922_ENSG00000224587_ENSG00000197061_ENSG00000149311_ENSG00000237095_ENSG00000278705_ENSG00000172977_ENSG00000188486_ENSG00000276180_ENSG00000118655_ENSG00000080345_ENSG00000273542_ENSG00000234012_ENSG00000113522_ENSG00000109685_ENSG00000174405_ENSG00000278637_ENSG00000206481…	ENSG00000067369 ENSG00000137337_ENSG00000149311 ENSG00000237095_ENSG00000109685 ENSG00000277157_ENSG00000020922 ENSG00000113522_ENSG00000104320 ENSG00000137337_ENSG00000067369 ENSG00000197061_ENSG00000109685 ENSG00000137337_ENSG00000128731 ENSG00000228575_ENSG00000104320 ENSG00000234012_ENSG00000113522 ENSG00000206481_ENSG00000116030 ENSG00000225589_ENSG00000012048 ENSG00000188486_ENSG00000137337…	ENSG00000197061
7	GO:0000726	non-recombinational repair	39	0.0345745	235	0.00852005	1	0.0285714	2.02697e-24	3.41026e-23	1.11878e-99	3.30455e-98	0.713728	1	ENSG00000109685_ENSG00000278637_ENSG00000174405_ENSG00000206481_ENSG00000276180_ENSG00000118655_ENSG00000273542_ENSG00000080345_ENSG00000234012_ENSG00000113522_ENSG00000149311_ENSG00000237095_ENSG00000172977_ENSG00000278705_ENSG00000188486_ENSG00000128731_ENSG00000274618_ENSG00000067369_ENSG00000270882_ENSG00000197837_ENSG00000277157_ENSG00000168148_ENSG00000020922_ENSG00000224587_ENSG00000197061…	ENSG00000109685 ENSG00000276966_ENSG00000020922 ENSG00000188486_ENSG00000172977 ENSG00000276966_ENSG00000067369 ENSG00000273542_ENSG00000109685 ENSG00000113522_ENSG00000012048 ENSG00000113522_ENSG00000012048 ENSG00000197238_ENSG00000109685 ENSG00000275126_ENSG00000067369 ENSG00000237095_ENSG00000116030 ENSG00000237095_ENSG00000188486 ENSG00000278705_ENSG00000128731 ENSG00000137337_ENSG00000012048…	ENSG00000197061
6	GO:0051259	protein oligomerization	56	0.0496454	291	0.0105504	2	0.0571429	3.58976e-08	1.75428e-07	2.4881e-98	7.08663e-97	0.527491	1	ENSG00000277775_ENSG00000051180_ENSG00000278637_ENSG00000273983_ENSG00000276180_ENSG00000278272_ENSG00000273542_ENSG00000275379_ENSG00000168906_ENSG00000141646_ENSG00000278705_ENSG00000152556_ENSG00000147274_ENSG00000151224_ENSG00000167110_ENSG00000171105_ENSG00000274618_ENSG00000197837_ENSG00000270882_ENSG00000277157_ENSG00000067369_ENSG00000180198_ENSG00000168148_ENSG00000197061_ENSG00000116791…	ENSG00000273983 ENSG00000277157_ENSG00000180198 ENSG00000197061_ENSG00000197238 ENSG00000197409_ENSG00000275126 ENSG00000275379_ENSG00000167110 ENSG00000181163_ENSG00000067369 ENSG00000158406_ENSG00000274750 ENSG00000276966_ENSG00000197153 ENSG00000270882_ENSG00000273983 ENSG00000278705_ENSG00000168148 ENSG00000274618_ENSG00000067369 ENSG00000273983_ENSG00000197061 ENSG00000278828_ENSG00000197153…	ENSG00000197061_ENSG00000151224
8	GO:0006357	regulation of transcription by RNA polymerase II	253	0.224291	2841	0.103002	6	0.171429	2.53202e-38	7.97225e-37	3.37104e-98	9.43299e-97	0.833013	1	ENSG00000092201_ENSG00000234507_ENSG00000187531_ENSG00000183741_ENSG00000118689_ENSG00000060069_ENSG00000146648_ENSG00000057657_ENSG00000125952_ENSG00000275746_ENSG00000106462_ENSG00000205250_ENSG00000156531_ENSG00000100906_ENSG00000080839_ENSG00000141582_ENSG00000067182_ENSG00000100603_ENSG00000284126_ENSG00000080345_ENSG00000103275_ENSG00000206315_ENSG00000180182_ENSG00000108773_ENSG00000104885…	ENSG00000100603 ENSG00000133895_ENSG00000100784 ENSG00000173039_ENSG00000108840 ENSG00000131196_ENSG00000074800 ENSG00000113916_ENSG00000116030 ENSG00000135679_ENSG00000005339 ENSG00000269335_ENSG00000150991 ENSG00000269335_ENSG00000104365 ENSG00000150991_ENSG00000175592 ENSG00000177606_ENSG00000012048 ENSG00000118689_ENSG00000205250 ENSG00000234704_ENSG00000206376 ENSG00000230336_ENSG00000114166…
6	GO:0043486	histone exchange	28	0.0248227	172	0.00623595	1	0.0285714	2.52586e-17	2.51901e-16	7.50944e-97	2.0651e-95	0.590767	1	ENSG00000181163_ENSG00000197238_ENSG00000275126_ENSG00000278637_ENSG00000137812_ENSG00000273542_ENSG00000276180_ENSG00000142856_ENSG00000276966_ENSG00000162521_ENSG00000140350_ENSG00000115163_ENSG00000278705_ENSG00000068878_ENSG00000132780_ENSG00000158406_ENSG00000123485_ENSG00000270276_ENSG00000102054_ENSG00000197837_ENSG00000270882_ENSG00000277157_ENSG00000151725_ENSG00000274618_ENSG00000136938…	ENSG00000123485 ENSG00000278637_ENSG00000153147 ENSG00000181163_ENSG00000162521 ENSG00000278637_ENSG00000136938 ENSG00000197837_ENSG00000136938 ENSG00000277157_ENSG00000123485 ENSG00000270276_ENSG00000136938 ENSG00000270882_ENSG00000181163 ENSG00000197061_ENSG00000153147 ENSG00000277157_ENSG00000031691 ENSG00000277157_ENSG00000181163 ENSG00000270882_ENSG00000136938 ENSG00000276180_ENSG00000153147…	ENSG00000197061
7	GO:0010557	positive regulation of macromolecule biosynthetic process	221	0.195922	2295	0.0832064	5	0.142857	2.99604e-33	7.95574e-32	7.3308e-93	1.91682e-91	0.84704	1	ENSG00000185728_ENSG00000043355_ENSG00000124766_ENSG00000107854_ENSG00000196628_ENSG00000096384_ENSG00000204304_ENSG00000141646_ENSG00000204531_ENSG00000136146_ENSG00000067369_ENSG00000004487_ENSG00000109320_ENSG00000091831_ENSG00000136861_ENSG00000049768_ENSG00000113302_ENSG00000126457_ENSG00000106799_ENSG00000111087_ENSG00000127528_ENSG00000273529_ENSG00000283100_ENSG00000185591_ENSG00000115966…	ENSG00000116478 ENSG00000181163_ENSG00000091831 ENSG00000175104_ENSG00000136997 ENSG00000166164_ENSG00000175054 ENSG00000235068_ENSG00000065978 ENSG00000233911_ENSG00000121022 ENSG00000167658_ENSG00000132646 ENSG00000152556_ENSG00000115966 ENSG00000132646_ENSG00000050730 ENSG00000150991_ENSG00000080824 ENSG00000269335_ENSG00000096401 ENSG00000141867_ENSG00000067182 ENSG00000170315_ENSG00000100393…
7	GO:0032270	positive regulation of cellular protein metabolic process	205	0.181738	2145	0.0777681	5	0.142857	2.44275e-27	5.27826e-26	5.05645e-89	1.28016e-87	0.792179	1	ENSG00000055208_ENSG00000017427_ENSG00000180370_ENSG00000169696_ENSG00000132170_ENSG00000228760_ENSG00000166164_ENSG00000141480_ENSG00000154229_ENSG00000158828_ENSG00000036257_ENSG00000156345_ENSG00000172977_ENSG00000116641_ENSG00000102882_ENSG00000066027_ENSG00000227046_ENSG00000112679_ENSG00000166295_ENSG00000233348_ENSG00000171105_ENSG00000161202_ENSG00000173846_ENSG00000118193_ENSG00000206279…	ENSG00000104320 ENSG00000150991_ENSG00000104320 ENSG00000172977_ENSG00000100345 ENSG00000137486_ENSG00000053900 ENSG00000153107_ENSG00000055130 ENSG00000100567_ENSG00000055208 ENSG00000106799_ENSG00000103275 ENSG00000206279_ENSG00000135679 ENSG00000206279_ENSG00000135679 ENSG00000142192_ENSG00000053900 ENSG00000105325_ENSG00000072062 ENSG00000198909_ENSG00000100345 ENSG00000113575_ENSG00000136997…
6	GO:0000082	G1/S transition of mitotic cell cycle	41	0.0363475	230	0.00833877	1	0.0285714	1.30345e-20	1.77334e-19	2.90759e-88	7.24626e-87	0.731842	1	ENSG00000139842_ENSG00000139687_ENSG00000093009_ENSG00000006634_ENSG00000166508_ENSG00000108094_ENSG00000183434_ENSG00000171848_ENSG00000055130_ENSG00000110092_ENSG00000115947_ENSG00000085840_ENSG00000132646_ENSG00000167513_ENSG00000135446_ENSG00000101412_ENSG00000117748_ENSG00000076003_ENSG00000148229_ENSG00000141867_ENSG00000124762_ENSG00000112118_ENSG00000135336_ENSG00000115942_ENSG00000100297…	ENSG00000006634 ENSG00000115942_ENSG00000100297 ENSG00000125952_ENSG00000036257 ENSG00000132646_ENSG00000093009 ENSG00000135336_ENSG00000139842 ENSG00000166266_ENSG00000093009 ENSG00000117748_ENSG00000094804 ENSG00000135336_ENSG00000135336 ENSG00000164815_ENSG00000036257 ENSG00000139842_ENSG00000085840 ENSG00000100297_ENSG00000123374 ENSG00000132646_ENSG00000036257 ENSG00000105173_ENSG00000115942…	ENSG00000085840
7	GO:0045935	positive regulation of nucleobase-containing compound metabolic process	227	0.201241	2366	0.0857806	5	0.142857	2.41944e-34	6.83646e-33	3.50622e-88	8.60373e-87	0.86446	1	ENSG00000167513_ENSG00000163840_ENSG00000114166_ENSG00000230336_ENSG00000157933_ENSG00000175104_ENSG00000131196_ENSG00000005007_ENSG00000085224_ENSG00000196591_ENSG00000039068_ENSG00000079246_ENSG00000179583_ENSG00000166167_ENSG00000198707_ENSG00000050730_ENSG00000166949_ENSG00000170345_ENSG00000068903_ENSG00000145675_ENSG00000164093_ENSG00000225987_ENSG00000104320_ENSG00000181163_ENSG00000104365…	ENSG00000092201 ENSG00000177606_ENSG00000113580 ENSG00000135486_ENSG00000181449 ENSG00000237344_ENSG00000135486 ENSG00000137486_ENSG00000150991 ENSG00000175592_ENSG00000136997 ENSG00000181222_ENSG00000102145 ENSG00000108840_ENSG00000096384 ENSG00000150991_ENSG00000141510 ENSG00000154832_ENSG00000150991 ENSG00000167513_ENSG00000043355 ENSG00000237582_ENSG00000110651 ENSG00000150991_ENSG00000096717…
7	GO:0010948	negative regulation of cell cycle process	96	0.0851064	686	0.0248713	1	0.0285714	1.30308e-35	3.82933e-34	4.7186e-88	1.14033e-86	0.957714	1	ENSG00000274941_ENSG00000173273_ENSG00000162521_ENSG00000100393_ENSG00000150991_ENSG00000136807_ENSG00000101773_ENSG00000088038_ENSG00000139687_ENSG00000166851_ENSG00000163781_ENSG00000135446_ENSG00000132646_ENSG00000168283_ENSG00000170312_ENSG00000100902_ENSG00000101412_ENSG00000095002_ENSG00000170315_ENSG00000276082_ENSG00000068878_ENSG00000113558_ENSG00000232045_ENSG00000110092_ENSG00000141510…	ENSG00000103479 ENSG00000273943_ENSG00000100395 ENSG00000121481_ENSG00000095002 ENSG00000125952_ENSG00000106462 ENSG00000206376_ENSG00000012048 ENSG00000104320_ENSG00000051180 ENSG00000141510_ENSG00000094916 ENSG00000162521_ENSG00000170312 ENSG00000175793_ENSG00000055130 ENSG00000150991_ENSG00000020922 ENSG00000197299_ENSG00000108773 ENSG00000156970_ENSG00000141510 ENSG00000168283_ENSG00000141510…	ENSG00000156970
7	GO:0060964	regulation of gene silencing by miRNA	46	0.0407801	245	0.0088826	1	0.0285714	1.10463e-24	1.90203e-23	8.45864e-88	2.01366e-86	0.772391	1	ENSG00000168610_ENSG00000111581_ENSG00000276966_ENSG00000274750_ENSG00000066044_ENSG00000197238_ENSG00000275126_ENSG00000069248_ENSG00000230336_ENSG00000229094_ENSG00000278828_ENSG00000274267_ENSG00000101146_ENSG00000235068_ENSG00000141027_ENSG00000270276_ENSG00000197153_ENSG00000197409_ENSG00000158406_ENSG00000275714_ENSG00000276180_ENSG00000237582_ENSG00000196498_ENSG00000273542_ENSG00000278272…	ENSG00000274267 ENSG00000278637_ENSG00000196498 ENSG00000277157_ENSG00000196498 ENSG00000274618_ENSG00000158406 ENSG00000163041_ENSG00000275379 ENSG00000278705_ENSG00000276180 ENSG00000278828_ENSG00000274267 ENSG00000275126_ENSG00000275714 ENSG00000276966_ENSG00000197409 ENSG00000197837_ENSG00000274750 ENSG00000276180_ENSG00000146648 ENSG00000276180_ENSG00000163041 ENSG00000276180_ENSG00000141027…	ENSG00000197061
6	GO:0009891	positive regulation of biosynthetic process	226	0.200355	2361	0.0855993	5	0.142857	1.61662e-31	4.04891e-30	1.4778e-87	3.4663e-86	0.86167	1	ENSG00000039068_ENSG00000079246_ENSG00000179583_ENSG00000198707_ENSG00000050730_ENSG00000166167_ENSG00000141027_ENSG00000196591_ENSG00000131196_ENSG00000085224_ENSG00000167513_ENSG00000163840_ENSG00000230336_ENSG00000175104_ENSG00000114166_ENSG00000157933_ENSG00000074800_ENSG00000177606_ENSG00000012048_ENSG00000181163_ENSG00000104365_ENSG00000111704_ENSG00000141543_ENSG00000158092_ENSG00000145675…	ENSG00000096384 ENSG00000157933_ENSG00000109906 ENSG00000166949_ENSG00000127334 ENSG00000149311_ENSG00000039068 ENSG00000111206_ENSG00000068024 ENSG00000100906_ENSG00000101076 ENSG00000205250_ENSG00000005339 ENSG00000196498_ENSG00000136807 ENSG00000196235_ENSG00000066044 ENSG00000101849_ENSG00000118689 ENSG00000166167_ENSG00000066044 ENSG00000166167_ENSG00000111206 ENSG00000185591_ENSG00000101076…
6	GO:0060147	regulation of posttranscriptional gene silencing	46	0.0407801	245	0.0088826	1	0.0285714	2.79056e-24	4.65939e-23	5.83817e-87	1.34955e-85	0.772391	1	ENSG00000273983_ENSG00000278637_ENSG00000129474_ENSG00000277775_ENSG00000132170_ENSG00000163041_ENSG00000275379_ENSG00000144791_ENSG00000237582_ENSG00000276180_ENSG00000233911_ENSG00000273542_ENSG00000278272_ENSG00000196498_ENSG00000132475_ENSG00000181222_ENSG00000206454_ENSG00000278705_ENSG00000204531_ENSG00000197061_ENSG00000274618_ENSG00000091831_ENSG00000197837_ENSG00000146648_ENSG00000277157…	ENSG00000277157 ENSG00000278828_ENSG00000277775 ENSG00000278637_ENSG00000273983 ENSG00000278637_ENSG00000197153 ENSG00000277157_ENSG00000276966 ENSG00000277775_ENSG00000197153 ENSG00000278637_ENSG00000278272 ENSG00000278705_ENSG00000270882 ENSG00000274750_ENSG00000141027 ENSG00000278272_ENSG00000197409 ENSG00000270276_ENSG00000197061 ENSG00000273983_ENSG00000146648 ENSG00000197238_ENSG00000278705…	ENSG00000197061
6	GO:0060966	regulation of gene silencing by RNA	46	0.0407801	245	0.0088826	1	0.0285714	2.79056e-24	4.65939e-23	5.83817e-87	1.34955e-85	0.772391	1	ENSG00000158406_ENSG00000275714_ENSG00000197409_ENSG00000197153_ENSG00000270276_ENSG00000141027_ENSG00000101146_ENSG00000235068_ENSG00000274267_ENSG00000278828_ENSG00000230336_ENSG00000229094_ENSG00000069248_ENSG00000275126_ENSG00000197238_ENSG00000066044_ENSG00000274750_ENSG00000111581_ENSG00000168610_ENSG00000276966_ENSG00000132475_ENSG00000278705_ENSG00000206454_ENSG00000181222_ENSG00000197061…	ENSG00000276966 ENSG00000278272_ENSG00000132170 ENSG00000196498_ENSG00000146648 ENSG00000270882_ENSG00000146648 ENSG00000274618_ENSG00000146648 ENSG00000275126_ENSG00000197409 ENSG00000275126_ENSG00000163041 ENSG00000197837_ENSG00000146648 ENSG00000168610_ENSG00000197061 ENSG00000274750_ENSG00000141027 ENSG00000278637_ENSG00000197153 ENSG00000197238_ENSG00000197409 ENSG00000274618_ENSG00000273542…	ENSG00000197061
7	GO:0031328	positive regulation of cellular biosynthetic process	223	0.197695	2325	0.0842941	5	0.142857	4.31363e-31	1.04475e-29	1.3425e-84	3.01589e-83	0.853029	1	ENSG00000140009_ENSG00000129351_ENSG00000108840_ENSG00000115966_ENSG00000185591_ENSG00000136504_ENSG00000273529_ENSG00000283100_ENSG00000111087_ENSG00000127528_ENSG00000106799_ENSG00000126457_ENSG00000113302_ENSG00000049768_ENSG00000136861_ENSG00000004487_ENSG00000109320_ENSG00000091831_ENSG00000067369_ENSG00000136146_ENSG00000204531_ENSG00000141646_ENSG00000107854_ENSG00000204304_ENSG00000096384…	ENSG00000141646 ENSG00000166949_ENSG00000091831 ENSG00000147274_ENSG00000140443 ENSG00000168610_ENSG00000154582 ENSG00000175104_ENSG00000168610 ENSG00000185591_ENSG00000131196 ENSG00000196591_ENSG00000116478 ENSG00000164093_ENSG00000117650 ENSG00000205250_ENSG00000181449 ENSG00000233911_ENSG00000096401 ENSG00000121022_ENSG00000141456 ENSG00000163564_ENSG00000096401 ENSG00000175054_ENSG00000067182…
7	GO:0051247	positive regulation of protein metabolic process	213	0.18883	2244	0.0813574	5	0.142857	2.80201e-27	5.99576e-26	1.8574e-82	4.11465e-81	0.821184	1	ENSG00000164400_ENSG00000136997_ENSG00000213923_ENSG00000182979_ENSG00000171094_ENSG00000163785_ENSG00000206454_ENSG00000167110_ENSG00000163564_ENSG00000196498_ENSG00000233911_ENSG00000068024_ENSG00000135932_ENSG00000237582_ENSG00000102048_ENSG00000004897_ENSG00000100345_ENSG00000108691_ENSG00000198909_ENSG00000124762_ENSG00000227761_ENSG00000106211_ENSG00000185345_ENSG00000164109_ENSG00000140525…	ENSG00000116641 ENSG00000141510_ENSG00000164162 ENSG00000166949_ENSG00000142192 ENSG00000164109_ENSG00000067182 ENSG00000146648_ENSG00000137575 ENSG00000150991_ENSG00000055130 ENSG00000184216_ENSG00000012048 ENSG00000100902_ENSG00000166851 ENSG00000269335_ENSG00000116030 ENSG00000138668_ENSG00000175104 ENSG00000198793_ENSG00000104320 ENSG00000229094_ENSG00000099622 ENSG00000147133_ENSG00000020922…
7	GO:0033044	regulation of chromosome organization	84	0.0744681	345	0.0125082	3	0.0857143	4.45928e-34	1.22853e-32	9.26651e-81	2.02467e-79	0.491239	1	ENSG00000079246_ENSG00000114127_ENSG00000002822_ENSG00000005007_ENSG00000085224_ENSG00000167513_ENSG00000088305_ENSG00000187555_ENSG00000012048_ENSG00000100084_ENSG00000104320_ENSG00000166848_ENSG00000172795_ENSG00000134982_ENSG00000100030_ENSG00000094880_ENSG00000137486_ENSG00000178999_ENSG00000156970_ENSG00000172943_ENSG00000149311_ENSG00000107854_ENSG00000112742_ENSG00000141646_ENSG00000020922…	ENSG00000004897 ENSG00000138411_ENSG00000154473 ENSG00000187555_ENSG00000154473 ENSG00000164109_ENSG00000114127 ENSG00000136997_ENSG00000036257 ENSG00000138668_ENSG00000012048 ENSG00000147601_ENSG00000141510 ENSG00000169679_ENSG00000077463 ENSG00000155827_ENSG00000005007 ENSG00000100603_ENSG00000178999 ENSG00000188976_ENSG00000012048 ENSG00000137497_ENSG00000004897 ENSG00000117650_ENSG00000085224…	ENSG00000122691_ENSG00000156970_ENSG00000138778
6	GO:0034248	regulation of cellular amide metabolic process	85	0.0753546	517	0.0187441	1	0.0285714	8.87123e-21	1.23748e-19	4.65817e-72	9.77603e-71	0.938332	1	ENSG00000204628_ENSG00000168610_ENSG00000111581_ENSG00000276966_ENSG00000166949_ENSG00000274176_ENSG00000275126_ENSG00000181163_ENSG00000141543_ENSG00000158092_ENSG00000066044_ENSG00000197238_ENSG00000274267_ENSG00000005007_ENSG00000278828_ENSG00000229094_ENSG00000230336_ENSG00000197153_ENSG00000275714_ENSG00000197409_ENSG00000274616_ENSG00000155363_ENSG00000242372_ENSG00000141027_ENSG00000275979…	ENSG00000197153 ENSG00000277157_ENSG00000111640 ENSG00000270882_ENSG00000270882 ENSG00000274750_ENSG00000181163 ENSG00000273542_ENSG00000111640 ENSG00000270276_ENSG00000270276 ENSG00000275714_ENSG00000172531 ENSG00000181222_ENSG00000111640 ENSG00000273542_ENSG00000132475 ENSG00000276180_ENSG00000012504 ENSG00000275714_ENSG00000197409 ENSG00000270882_ENSG00000181163 ENSG00000197837_ENSG00000111640…	ENSG00000197061
7	GO:0090068	positive regulation of cell cycle process	68	0.0602837	305	0.0110579	4	0.114286	1.00313e-24	1.74086e-23	1.33876e-71	2.77314e-70	0.154944	0.590029	ENSG00000101412_ENSG00000135446_ENSG00000170312_ENSG00000132646_ENSG00000128908_ENSG00000141510_ENSG00000142731_ENSG00000110092_ENSG00000170315_ENSG00000276082_ENSG00000182185_ENSG00000274941_ENSG00000093009_ENSG00000137497_ENSG00000150991_ENSG00000104218_ENSG00000100393_ENSG00000088038_ENSG00000139687_ENSG00000146670_ENSG00000126226_ENSG00000080986_ENSG00000118193_ENSG00000173846_ENSG00000171105…	ENSG00000141510 ENSG00000150991_ENSG00000036257 ENSG00000178999_ENSG00000149311 ENSG00000175793_ENSG00000078900 ENSG00000124762_ENSG00000100393 ENSG00000170312_ENSG00000113648 ENSG00000150991_ENSG00000094804 ENSG00000132646_ENSG00000100393 ENSG00000283100_ENSG00000094804 ENSG00000150991_ENSG00000146670 ENSG00000164754_ENSG00000142731 ENSG00000151849_ENSG00000135679 ENSG00000150991_ENSG00000124762…	ENSG00000017427_ENSG00000142731_ENSG00000141448_ENSG00000118193
7	GO:0006417	regulation of translation	81	0.0718085	466	0.0168951	1	0.0285714	7.94755e-22	1.18354e-20	1.12163e-66	2.29359e-65	0.929334	1	ENSG00000274176_ENSG00000166949_ENSG00000276966_ENSG00000168610_ENSG00000111581_ENSG00000204628_ENSG00000141543_ENSG00000158092_ENSG00000066044_ENSG00000197238_ENSG00000181163_ENSG00000275126_ENSG00000229094_ENSG00000230336_ENSG00000278828_ENSG00000274267_ENSG00000005007_ENSG00000277615_ENSG00000141027_ENSG00000275979_ENSG00000274616_ENSG00000155363_ENSG00000242372_ENSG00000197153_ENSG00000197409…	ENSG00000181163 ENSG00000270276_ENSG00000274618 ENSG00000275379_ENSG00000141027 ENSG00000172531_ENSG00000129351 ENSG00000146648_ENSG00000129351 ENSG00000197409_ENSG00000204628 ENSG00000275126_ENSG00000273542 ENSG00000275379_ENSG00000005007 ENSG00000206454_ENSG00000181163 ENSG00000273983_ENSG00000111640 ENSG00000197837_ENSG00000128191 ENSG00000142192_ENSG00000129351 ENSG00000277775_ENSG00000155363…	ENSG00000197061
7	GO:1901796	regulation of signal transduction by p53 class mediator	62	0.0549645	344	0.0124719	1	0.0285714	4.2585e-27	8.9388e-26	1.58532e-61	3.01023e-60	0.86601	1	ENSG00000092201_ENSG00000163564_ENSG00000122691_ENSG00000083168_ENSG00000170004_ENSG00000149311_ENSG00000172977_ENSG00000127334_ENSG00000100462_ENSG00000020922_ENSG00000123374_ENSG00000173846_ENSG00000156983_ENSG00000133119_ENSG00000004487_ENSG00000183955_ENSG00000143499_ENSG00000087586_ENSG00000096717_ENSG00000135679_ENSG00000175054_ENSG00000185345_ENSG00000078900_ENSG00000117748_ENSG00000185513…	ENSG00000100393 ENSG00000112592_ENSG00000104320 ENSG00000135679_ENSG00000117748 ENSG00000149311_ENSG00000019582 ENSG00000150991_ENSG00000116478 ENSG00000236759_ENSG00000150991 ENSG00000227333_ENSG00000100462 ENSG00000150991_ENSG00000135679 ENSG00000188976_ENSG00000101773 ENSG00000147133_ENSG00000141510 ENSG00000197299_ENSG00000122691 ENSG00000183955_ENSG00000073282 ENSG00000118046_ENSG00000196591…	ENSG00000122691
6	GO:0034508	centromere complex assembly	25	0.0221631	115	0.00416939	1	0.0285714	1.93653e-17	1.94891e-16	4.39444e-58	8.05648e-57	0.54916	1	ENSG00000276966_ENSG00000142856_ENSG00000162521_ENSG00000276180_ENSG00000273542_ENSG00000275126_ENSG00000278637_ENSG00000137812_ENSG00000197238_ENSG00000181163_ENSG00000031691_ENSG00000153147_ENSG00000197061_ENSG00000274618_ENSG00000151725_ENSG00000270882_ENSG00000197837_ENSG00000277157_ENSG00000270276_ENSG00000102054_ENSG00000123485_ENSG00000167842_ENSG00000158406_ENSG00000115163_ENSG00000278705	ENSG00000123485 ENSG00000278705_ENSG00000115163 ENSG00000181163_ENSG00000181163 ENSG00000197238_ENSG00000123485 ENSG00000277157_ENSG00000031691 ENSG00000273542_ENSG00000115163 ENSG00000273542_ENSG00000102054 ENSG00000197238_ENSG00000162521 ENSG00000197238_ENSG00000153147 ENSG00000278705_ENSG00000153147 ENSG00000273542_ENSG00000181163 ENSG00000276180_ENSG00000153147 ENSG00000278637_ENSG00000102054…	ENSG00000197061
6	GO:0034080	CENP-A containing nucleosome assembly	24	0.0212766	114	0.00413313	1	0.0285714	1.75908e-17	1.77845e-16	4.80249e-58	8.70452e-57	0.534399	1	ENSG00000115163_ENSG00000278705_ENSG00000158406_ENSG00000270276_ENSG00000102054_ENSG00000123485_ENSG00000277157_ENSG00000197837_ENSG00000270882_ENSG00000274618_ENSG00000151725_ENSG00000197061_ENSG00000153147_ENSG00000031691_ENSG00000181163_ENSG00000197238_ENSG00000275126_ENSG00000278637_ENSG00000137812_ENSG00000273542_ENSG00000276180_ENSG00000142856_ENSG00000276966_ENSG00000162521	ENSG00000153147 ENSG00000273542_ENSG00000181163 ENSG00000276180_ENSG00000153147 ENSG00000278637_ENSG00000162521 ENSG00000197238_ENSG00000153147 ENSG00000278705_ENSG00000102054 ENSG00000197238_ENSG00000115163 ENSG00000273542_ENSG00000123485 ENSG00000277157_ENSG00000181163 ENSG00000197238_ENSG00000031691 ENSG00000273542_ENSG00000115163 ENSG00000181163_ENSG00000123485 ENSG00000278705_ENSG00000031691…	ENSG00000197061
6	GO:0031055	chromatin remodeling at centromere	24	0.0212766	114	0.00413313	1	0.0285714	7.63868e-17	7.16411e-16	1.05744e-57	1.89507e-56	0.534399	1	ENSG00000197238_ENSG00000181163_ENSG00000278637_ENSG00000137812_ENSG00000275126_ENSG00000276180_ENSG00000273542_ENSG00000162521_ENSG00000276966_ENSG00000142856_ENSG00000278705_ENSG00000115163_ENSG00000270276_ENSG00000102054_ENSG00000123485_ENSG00000158406_ENSG00000151725_ENSG00000274618_ENSG00000270882_ENSG00000197837_ENSG00000277157_ENSG00000031691_ENSG00000197061_ENSG00000153147	ENSG00000102054 ENSG00000278637_ENSG00000162521 ENSG00000270882_ENSG00000115163 ENSG00000197238_ENSG00000115163 ENSG00000277157_ENSG00000158406 ENSG00000181163_ENSG00000031691 ENSG00000197238_ENSG00000123485 ENSG00000181163_ENSG00000115163 ENSG00000270882_ENSG00000181163 ENSG00000276966_ENSG00000031691 ENSG00000197837_ENSG00000102054 ENSG00000270882_ENSG00000102054 ENSG00000274618_ENSG00000153147…	ENSG00000197061
6	GO:1904837	beta-catenin-TCF complex assembly	21	0.018617	111	0.00402436	1	0.0285714	1.21551e-13	9.53372e-13	2.95315e-57	5.23364e-56	0.487244	1	ENSG00000005339_ENSG00000172977_ENSG00000278705_ENSG00000270276_ENSG00000158406_ENSG00000196781_ENSG00000274618_ENSG00000136997_ENSG00000197837_ENSG00000277157_ENSG00000270882_ENSG00000116478_ENSG00000197061_ENSG00000133895_ENSG00000197238_ENSG00000100393_ENSG00000278637_ENSG00000275126_ENSG00000276180_ENSG00000273542_ENSG00000276966	ENSG00000116478 ENSG00000133895_ENSG00000158406 ENSG00000196781_ENSG00000136997 ENSG00000274618_ENSG00000100393 ENSG00000276180_ENSG00000172977 ENSG00000276180_ENSG00000133895 ENSG00000197238_ENSG00000196781 ENSG00000197061_ENSG00000196781 ENSG00000277157_ENSG00000136997 ENSG00000197061_ENSG00000133895 ENSG00000197061_ENSG00000196781 ENSG00000273542_ENSG00000116478 ENSG00000158406_ENSG00000136997…	ENSG00000197061
6	GO:0006464	cellular protein modification process	338	0.299645	4138	0.150025	6	0.171429	1.50463e-33	4.04416e-32	1.91369e-56	3.31775e-55	0.974587	1	ENSG00000103266_ENSG00000106462_ENSG00000198400_ENSG00000125826_ENSG00000175054_ENSG00000123374_ENSG00000162607_ENSG00000072803_ENSG00000104312_ENSG00000146648_ENSG00000166349_ENSG00000187531_ENSG00000185359_ENSG00000078747_ENSG00000149311_ENSG00000196510_ENSG00000204463_ENSG00000163482_ENSG00000121022_ENSG00000111581_ENSG00000154582_ENSG00000127337_ENSG00000137486_ENSG00000178999_ENSG00000139842…	ENSG00000136504 ENSG00000273802_ENSG00000094631 ENSG00000149311_ENSG00000129559 ENSG00000188612_ENSG00000036257 ENSG00000180596_ENSG00000116750 ENSG00000128731_ENSG00000166913 ENSG00000277224_ENSG00000150991 ENSG00000180370_ENSG00000010810 ENSG00000136448_ENSG00000100462 ENSG00000147133_ENSG00000113575 ENSG00000184900_ENSG00000150991 ENSG00000178999_ENSG00000055130 ENSG00000129559_ENSG00000083290…
6	GO:0045787	positive regulation of cell cycle	76	0.0673759	364	0.013197	4	0.114286	5.16103e-22	7.79103e-21	3.49546e-56	5.9949e-55	0.20538	0.698292	ENSG00000274616_ENSG00000277615_ENSG00000275979_ENSG00000168944_ENSG00000085224_ENSG00000131759_ENSG00000167513_ENSG00000175793_ENSG00000146247_ENSG00000012048_ENSG00000181163_ENSG00000072062_ENSG00000070831_ENSG00000068903_ENSG00000169057_ENSG00000274176_ENSG00000067560_ENSG00000178999_ENSG00000124766_ENSG00000096384_ENSG00000149311_ENSG00000277600_ENSG00000164754_ENSG00000123374_ENSG00000197321…	ENSG00000085224 ENSG00000150991_ENSG00000036257 ENSG00000132646_ENSG00000124762 ENSG00000135679_ENSG00000146670 ENSG00000170312_ENSG00000150991 ENSG00000283100_ENSG00000113648 ENSG00000142192_ENSG00000101412 ENSG00000170312_ENSG00000087586 ENSG00000178999_ENSG00000123374 ENSG00000132646_ENSG00000100393 ENSG00000135679_ENSG00000103479 ENSG00000275979_ENSG00000135679 ENSG00000139687_ENSG00000100393…	ENSG00000017427_ENSG00000142731_ENSG00000141448_ENSG00000118193
7	GO:0010608	posttranscriptional regulation of gene expression	107	0.0948582	842	0.0305272	1	0.0285714	9.44818e-26	1.76473e-24	9.2881e-54	1.55942e-52	0.971123	1	ENSG00000154229_ENSG00000100354_ENSG00000164924_ENSG00000206454_ENSG00000126226_ENSG00000274618_ENSG00000277157_ENSG00000197837_ENSG00000129474_ENSG00000278637_ENSG00000106211_ENSG00000132170_ENSG00000111640_ENSG00000144791_ENSG00000276180_ENSG00000237582_ENSG00000132541_ENSG00000278272_ENSG00000273542_ENSG00000233911_ENSG00000119335_ENSG00000196498_ENSG00000270276_ENSG00000142192_ENSG00000158406…	ENSG00000132170 ENSG00000140350_ENSG00000150991 ENSG00000172795_ENSG00000082898 ENSG00000114127_ENSG00000091831 ENSG00000129351_ENSG00000141543 ENSG00000275126_ENSG00000116698 ENSG00000116918_ENSG00000276180 ENSG00000278272_ENSG00000114127 ENSG00000150991_ENSG00000150991 ENSG00000278637_ENSG00000270882 ENSG00000275714_ENSG00000150991 ENSG00000172531_ENSG00000119335 ENSG00000278637_ENSG00000091831…	ENSG00000197061
8	GO:1902806	regulation of cell cycle G1/S phase transition	46	0.0407801	237	0.00859256	1	0.0285714	5.64734e-18	6.01292e-17	3.15678e-53	5.24485e-52	0.772391	1	ENSG00000103479_ENSG00000173846_ENSG00000146648_ENSG00000118193_ENSG00000273943_ENSG00000277600_ENSG00000123374_ENSG00000109670_ENSG00000149311_ENSG00000124766_ENSG00000094804_ENSG00000166164_ENSG00000124762_ENSG00000117748_ENSG00000078900_ENSG00000277114_ENSG00000111087_ENSG00000087586_ENSG00000151849_ENSG00000126457_ENSG00000205250_ENSG00000135679_ENSG00000132646_ENSG00000170312_ENSG00000175793…	ENSG00000087586 ENSG00000109670_ENSG00000150991 ENSG00000170312_ENSG00000094804 ENSG00000205250_ENSG00000101412 ENSG00000135679_ENSG00000132646 ENSG00000141510_ENSG00000110092 ENSG00000147133_ENSG00000110092 ENSG00000135446_ENSG00000100393 ENSG00000132646_ENSG00000078900 ENSG00000150991_ENSG00000131467 ENSG00000181163_ENSG00000073282 ENSG00000135679_ENSG00000141510 ENSG00000170312_ENSG00000078900…	ENSG00000118193
6	GO:0006260	DNA replication	51	0.0452128	246	0.00891886	2	0.0571429	7.46679e-20	9.68047e-19	4.37723e-53	7.1976e-52	0.476585	1	ENSG00000143971_ENSG00000166508_ENSG00000006634_ENSG00000093009_ENSG00000135945_ENSG00000012048_ENSG00000104320_ENSG00000101773_ENSG00000136807_ENSG00000143799_ENSG00000085224_ENSG00000005007_ENSG00000167513_ENSG00000163781_ENSG00000132646_ENSG00000170312_ENSG00000115947_ENSG00000198604_ENSG00000085840_ENSG00000197299_ENSG00000139618_ENSG00000100297_ENSG00000130997_ENSG00000136504_ENSG00000115942…	ENSG00000006634 ENSG00000097046_ENSG00000020922 ENSG00000197299_ENSG00000115947 ENSG00000161036_ENSG00000113522 ENSG00000197299_ENSG00000073111 ENSG00000166508_ENSG00000130997 ENSG00000175054_ENSG00000104738 ENSG00000117748_ENSG00000006634 ENSG00000164815_ENSG00000097046 ENSG00000100297_ENSG00000100297 ENSG00000115942_ENSG00000085840 ENSG00000093009_ENSG00000149311 ENSG00000175054_ENSG00000012048…	ENSG00000085840_ENSG00000017427
9	GO:0045944	positive regulation of transcription by RNA polymerase II	140	0.124113	1239	0.0449206	4	0.114286	3.72544e-21	5.29734e-20	1.57219e-52	2.55882e-51	0.65019	1	ENSG00000179583_ENSG00000050730_ENSG00000196591_ENSG00000131196_ENSG00000085224_ENSG00000114166_ENSG00000230336_ENSG00000175104_ENSG00000157933_ENSG00000177606_ENSG00000012048_ENSG00000181163_ENSG00000111704_ENSG00000104365_ENSG00000158092_ENSG00000145675_ENSG00000068903_ENSG00000164093_ENSG00000225987_ENSG00000166949_ENSG00000170345_ENSG00000124766_ENSG00000204304_ENSG00000196628_ENSG00000141646…	ENSG00000004487 ENSG00000100393_ENSG00000109320 ENSG00000116478_ENSG00000074047 ENSG00000175387_ENSG00000114166 ENSG00000169856_ENSG00000100906 ENSG00000147133_ENSG00000150991 ENSG00000168610_ENSG00000067369 ENSG00000121022_ENSG00000017427 ENSG00000101412_ENSG00000196628 ENSG00000204531_ENSG00000005339 ENSG00000111206_ENSG00000005339 ENSG00000114166_ENSG00000100603 ENSG00000141456_ENSG00000065978…
6	GO:0033043	regulation of organelle organization	173	0.153369	1067	0.0386846	7	0.2	3.93482e-26	7.54116e-25	9.43461e-51	1.50482e-49	0.282381	0.804872	ENSG00000169515_ENSG00000173273_ENSG00000101624_ENSG00000074319_ENSG00000097007_ENSG00000137497_ENSG00000155827_ENSG00000146670_ENSG00000138668_ENSG00000093009_ENSG00000166226_ENSG00000146731_ENSG00000156802_ENSG00000174799_ENSG00000278259_ENSG00000122545_ENSG00000167193_ENSG00000278372_ENSG00000095002_ENSG00000100784_ENSG00000050405_ENSG00000188976_ENSG00000188906_ENSG00000141510_ENSG00000117650…	ENSG00000138411 ENSG00000141510_ENSG00000108840 ENSG00000137497_ENSG00000044090 ENSG00000079246_ENSG00000113522 ENSG00000166848_ENSG00000036257 ENSG00000100603_ENSG00000004897 ENSG00000158092_ENSG00000096717 ENSG00000119335_ENSG00000078900 ENSG00000101412_ENSG00000166848 ENSG00000167193_ENSG00000141510 ENSG00000166164_ENSG00000012048 ENSG00000141510_ENSG00000138411 ENSG00000169057_ENSG00000094880…
6	GO:0000086	G2/M transition of mitotic cell cycle	49	0.0434397	263	0.0095352	1	0.0285714	1.87036e-22	2.90301e-21	1.11061e-50	1.75389e-49	0.793791	1	ENSG00000080824_ENSG00000166037_ENSG00000117650_ENSG00000182923_ENSG00000141577_ENSG00000101004_ENSG00000124762_ENSG00000167552_ENSG00000119397_ENSG00000170027_ENSG00000136861_ENSG00000204843_ENSG00000103995_ENSG00000129474_ENSG00000087586_ENSG00000160299_ENSG00000131462_ENSG00000151849_ENSG00000173846_ENSG00000139350_ENSG00000213923_ENSG00000123374_ENSG00000274474_ENSG00000072803_ENSG00000148019…	ENSG00000111206 ENSG00000170312_ENSG00000101004 ENSG00000131462_ENSG00000117650 ENSG00000136811_ENSG00000078674 ENSG00000151849_ENSG00000116127 ENSG00000174799_ENSG00000055130 ENSG00000166167_ENSG00000080824 ENSG00000166167_ENSG00000136811 ENSG00000141577_ENSG00000160299 ENSG00000182923_ENSG00000151849 ENSG00000170027_ENSG00000101004 ENSG00000150991_ENSG00000141577 ENSG00000174799_ENSG00000117650…	ENSG00000142731
7	GO:0045930	negative regulation of mitotic cell cycle	77	0.0682624	480	0.0174027	1	0.0285714	2.60333e-25	4.78146e-24	2.42745e-47	3.68741e-46	0.919066	1	ENSG00000095002_ENSG00000101412_ENSG00000100902_ENSG00000170312_ENSG00000132646_ENSG00000166851_ENSG00000163781_ENSG00000197299_ENSG00000141510_ENSG00000110092_ENSG00000113558_ENSG00000068878_ENSG00000122952_ENSG00000276082_ENSG00000170315_ENSG00000228575_ENSG00000173273_ENSG00000274941_ENSG00000137337_ENSG00000139687_ENSG00000088038_ENSG00000150991_ENSG00000100393_ENSG00000224587_ENSG00000173846…	ENSG00000150991 ENSG00000276082_ENSG00000141510 ENSG00000166164_ENSG00000141510 ENSG00000178999_ENSG00000205250 ENSG00000274941_ENSG00000103479 ENSG00000122952_ENSG00000103479 ENSG00000135679_ENSG00000100902 ENSG00000110092_ENSG00000113558 ENSG00000124762_ENSG00000100393 ENSG00000237095_ENSG00000103479 ENSG00000124762_ENSG00000087586 ENSG00000141510_ENSG00000100393 ENSG00000137337_ENSG00000100393…	ENSG00000156970
6	GO:0051052	regulation of DNA metabolic process	77	0.0682624	327	0.0118556	4	0.114286	1.74571e-22	2.74825e-21	8.76969e-47	1.31959e-45	0.212025	0.70576	ENSG00000111206_ENSG00000172795_ENSG00000204371_ENSG00000169057_ENSG00000178999_ENSG00000100030_ENSG00000115355_ENSG00000012048_ENSG00000187555_ENSG00000166848_ENSG00000170734_ENSG00000104320_ENSG00000181163_ENSG00000005007_ENSG00000085224_ENSG00000238134_ENSG00000236759_ENSG00000163840_ENSG00000167513_ENSG00000114127_ENSG00000206376_ENSG00000079246_ENSG00000113522_ENSG00000104517_ENSG00000080345…	ENSG00000096384 ENSG00000111206_ENSG00000095002 ENSG00000132646_ENSG00000132646 ENSG00000146648_ENSG00000166226 ENSG00000181163_ENSG00000111206 ENSG00000136997_ENSG00000136997 ENSG00000206376_ENSG00000122691 ENSG00000141510_ENSG00000096384 ENSG00000135486_ENSG00000012048 ENSG00000051180_ENSG00000096717 ENSG00000113522_ENSG00000136997 ENSG00000166226_ENSG00000051180 ENSG00000149311_ENSG00000141510…	ENSG00000122691_ENSG00000017427_ENSG00000171320_ENSG00000074047
6	GO:1903707	negative regulation of hemopoiesis	26	0.0230496	87	0.00315423	1	0.0285714	1.0896e-08	5.63725e-08	5.02007e-45	7.48318e-44	0.563466	1	ENSG00000078399_ENSG00000197238_ENSG00000135046_ENSG00000121210_ENSG00000049768_ENSG00000197921_ENSG00000278637_ENSG00000126457_ENSG00000275126_ENSG00000273542_ENSG00000276180_ENSG00000273529_ENSG00000276966_ENSG00000278705_ENSG00000158406_ENSG00000270276_ENSG00000197837_ENSG00000270882_ENSG00000277157_ENSG00000274618_ENSG00000106004_ENSG00000136997_ENSG00000244754_ENSG00000109906_ENSG00000131759…	ENSG00000126457 ENSG00000158406_ENSG00000121210 ENSG00000136997_ENSG00000126457 ENSG00000270882_ENSG00000049768 ENSG00000277157_ENSG00000136997 ENSG00000278637_ENSG00000136997 ENSG00000277157_ENSG00000126457 ENSG00000197061_ENSG00000126457 ENSG00000275126_ENSG00000078399 ENSG00000274618_ENSG00000078399 ENSG00000197238_ENSG00000126457 ENSG00000197238_ENSG00000197238 ENSG00000197921_ENSG00000049768…	ENSG00000197061
7	GO:0031399	regulation of protein modification process	210	0.18617	2112	0.0765717	5	0.142857	8.70606e-23	1.39045e-21	6.95893e-45	1.02773e-43	0.810683	1	ENSG00000283100_ENSG00000273529_ENSG00000136504_ENSG00000104517_ENSG00000138778_ENSG00000108840_ENSG00000153107_ENSG00000204209_ENSG00000049768_ENSG00000113302_ENSG00000126457_ENSG00000164056_ENSG00000106799_ENSG00000109670_ENSG00000205339_ENSG00000149269_ENSG00000004487_ENSG00000041357_ENSG00000156970_ENSG00000124766_ENSG00000176915_ENSG00000061938_ENSG00000107937_ENSG00000096384_ENSG00000112742…	ENSG00000100603 ENSG00000167110_ENSG00000104517 ENSG00000150991_ENSG00000066027 ENSG00000156970_ENSG00000078747 ENSG00000146648_ENSG00000096384 ENSG00000135341_ENSG00000010810 ENSG00000117090_ENSG00000115355 ENSG00000171720_ENSG00000085224 ENSG00000204209_ENSG00000006062 ENSG00000086061_ENSG00000036257 ENSG00000113648_ENSG00000108953 ENSG00000135341_ENSG00000080824 ENSG00000104365_ENSG00000121022…
8	GO:2000045	regulation of G1/S transition of mitotic cell cycle	43	0.0381206	203	0.00735987	1	0.0285714	2.76753e-17	2.74758e-16	4.27407e-43	6.1974e-42	0.74884	1	ENSG00000101412_ENSG00000170312_ENSG00000132646_ENSG00000135446_ENSG00000175793_ENSG00000274616_ENSG00000128908_ENSG00000141510_ENSG00000110092_ENSG00000073282_ENSG00000277615_ENSG00000275979_ENSG00000170315_ENSG00000276082_ENSG00000274941_ENSG00000274176_ENSG00000093009_ENSG00000131467_ENSG00000088038_ENSG00000139687_ENSG00000150991_ENSG00000181163_ENSG00000100393_ENSG00000277600_ENSG00000123374…	ENSG00000110092 ENSG00000170312_ENSG00000139687 ENSG00000205250_ENSG00000101412 ENSG00000205250_ENSG00000146648 ENSG00000170315_ENSG00000149311 ENSG00000150991_ENSG00000094804 ENSG00000170315_ENSG00000150991 ENSG00000173846_ENSG00000135679 ENSG00000149311_ENSG00000150991 ENSG00000166164_ENSG00000135679 ENSG00000175793_ENSG00000205250 ENSG00000276082_ENSG00000124766 ENSG00000141510_ENSG00000131467…	ENSG00000118193
8	GO:0045893	positive regulation of transcription, DNA-templated	184	0.163121	1626	0.0589515	5	0.142857	1.67383e-26	3.38451e-25	4.21527e-41	5.94988e-40	0.700412	1	ENSG00000146648_ENSG00000072803_ENSG00000083168_ENSG00000172943_ENSG00000198793_ENSG00000118689_ENSG00000092201_ENSG00000187531_ENSG00000100603_ENSG00000225830_ENSG00000155229_ENSG00000067182_ENSG00000100906_ENSG00000080839_ENSG00000205250_ENSG00000229094_ENSG00000101076_ENSG00000096401_ENSG00000146247_ENSG00000128652_ENSG00000012822_ENSG00000140396_ENSG00000131759_ENSG00000104885_ENSG00000073282…	ENSG00000140009 ENSG00000188313_ENSG00000100906 ENSG00000108840_ENSG00000065978 ENSG00000235068_ENSG00000137486 ENSG00000146648_ENSG00000071564 ENSG00000181449_ENSG00000147133 ENSG00000154832_ENSG00000171634 ENSG00000206454_ENSG00000141510 ENSG00000171720_ENSG00000104365 ENSG00000141510_ENSG00000118058 ENSG00000150991_ENSG00000100784 ENSG00000142192_ENSG00000136997 ENSG00000170315_ENSG00000092201…
9	GO:1903508	positive regulation of nucleic acid-templated transcription	184	0.163121	1626	0.0589515	5	0.142857	1.67383e-26	3.38451e-25	4.21527e-41	5.94988e-40	0.700412	1	ENSG00000073282_ENSG00000104885_ENSG00000180182_ENSG00000108773_ENSG00000276833_ENSG00000206315_ENSG00000101076_ENSG00000229094_ENSG00000146247_ENSG00000128652_ENSG00000096401_ENSG00000140396_ENSG00000012822_ENSG00000131759_ENSG00000135100_ENSG00000105656_ENSG00000103671_ENSG00000183735_ENSG00000127337_ENSG00000137486_ENSG00000158773_ENSG00000121022_ENSG00000168610_ENSG00000154582_ENSG00000111206…	ENSG00000141456 ENSG00000168610_ENSG00000005339 ENSG00000175592_ENSG00000145675 ENSG00000171720_ENSG00000129351 ENSG00000177606_ENSG00000143799 ENSG00000185591_ENSG00000143799 ENSG00000196591_ENSG00000124151 ENSG00000155229_ENSG00000121022 ENSG00000143799_ENSG00000101412 ENSG00000128245_ENSG00000156925 ENSG00000204531_ENSG00000101076 ENSG00000177606_ENSG00000166949 ENSG00000205250_ENSG00000091831…
8	GO:1902680	positive regulation of RNA biosynthetic process	184	0.163121	1626	0.0589515	5	0.142857	1.86001e-26	3.69321e-25	4.67531e-41	6.54134e-40	0.700412	1	ENSG00000100603_ENSG00000225830_ENSG00000100906_ENSG00000080839_ENSG00000205250_ENSG00000155229_ENSG00000067182_ENSG00000072803_ENSG00000146648_ENSG00000092201_ENSG00000187531_ENSG00000083168_ENSG00000172943_ENSG00000198793_ENSG00000118689_ENSG00000111206_ENSG00000154582_ENSG00000168610_ENSG00000121022_ENSG00000137486_ENSG00000103671_ENSG00000127337_ENSG00000183735_ENSG00000158773_ENSG00000135100…	ENSG00000108840 ENSG00000177565_ENSG00000072803 ENSG00000109320_ENSG00000136807 ENSG00000150991_ENSG00000177606 ENSG00000185591_ENSG00000100603 ENSG00000177606_ENSG00000141448 ENSG00000185591_ENSG00000012504 ENSG00000100393_ENSG00000005339 ENSG00000102145_ENSG00000091831 ENSG00000122691_ENSG00000147133 ENSG00000170345_ENSG00000136504 ENSG00000230336_ENSG00000108773 ENSG00000283100_ENSG00000067369…
7	GO:0071156	regulation of cell cycle arrest	39	0.0345745	174	0.00630846	1	0.0285714	3.39946e-17	3.31523e-16	1.03507e-40	1.4356e-39	0.713728	1	ENSG00000277615_ENSG00000276082_ENSG00000170315_ENSG00000275979_ENSG00000141510_ENSG00000110092_ENSG00000274616_ENSG00000132646_ENSG00000170312_ENSG00000175793_ENSG00000135446_ENSG00000101412_ENSG00000136807_ENSG00000088038_ENSG00000072062_ENSG00000181163_ENSG00000100393_ENSG00000150991_ENSG00000012048_ENSG00000274176_ENSG00000274941_ENSG00000111206_ENSG00000096384_ENSG00000141448_ENSG00000149311…	ENSG00000078900 ENSG00000150991_ENSG00000072062 ENSG00000078900_ENSG00000100393 ENSG00000132646_ENSG00000110092 ENSG00000135446_ENSG00000132646 ENSG00000141510_ENSG00000101412 ENSG00000135679_ENSG00000150991 ENSG00000170312_ENSG00000126457 ENSG00000141510_ENSG00000141510 ENSG00000170312_ENSG00000135446 ENSG00000205250_ENSG00000078900 ENSG00000100393_ENSG00000126457 ENSG00000150991_ENSG00000100393…	ENSG00000141448
6	GO:1901532	regulation of hematopoietic progenitor cell differentiation	46	0.0407801	309	0.011203	1	0.0285714	9.75425e-22	1.43322e-20	1.98811e-35	2.57808e-34	0.772391	1	ENSG00000273529_ENSG00000275379_ENSG00000278272_ENSG00000273542_ENSG00000276180_ENSG00000273983_ENSG00000278637_ENSG00000163041_ENSG00000078900_ENSG00000277775_ENSG00000197061_ENSG00000107485_ENSG00000270882_ENSG00000197837_ENSG00000277157_ENSG00000041357_ENSG00000274618_ENSG00000132475_ENSG00000078747_ENSG00000278705_ENSG00000274750_ENSG00000276966_ENSG00000102145_ENSG00000197921_ENSG00000275126…	ENSG00000273529 ENSG00000274618_ENSG00000197837 ENSG00000277775_ENSG00000197153 ENSG00000197837_ENSG00000132475 ENSG00000274618_ENSG00000197061 ENSG00000275714_ENSG00000275714 ENSG00000278705_ENSG00000275126 ENSG00000278828_ENSG00000275379 ENSG00000276966_ENSG00000118058 ENSG00000150991_ENSG00000197238 ENSG00000278272_ENSG00000197837 ENSG00000274750_ENSG00000197061 ENSG00000197921_ENSG00000197061…	ENSG00000197061
7	GO:0051254	positive regulation of RNA metabolic process	191	0.169326	1706	0.0618519	5	0.142857	1.9011e-26	3.7411e-25	5.06917e-34	6.31666e-33	0.733536	1	ENSG00000134086_ENSG00000150991_ENSG00000065978_ENSG00000269335_ENSG00000141456_ENSG00000118260_ENSG00000136807_ENSG00000162601_ENSG00000160741_ENSG00000105991_ENSG00000118058_ENSG00000019582_ENSG00000128908_ENSG00000071564_ENSG00000164032_ENSG00000110651_ENSG00000154832_ENSG00000100226_ENSG00000143799_ENSG00000109906_ENSG00000030419_ENSG00000116478_ENSG00000157540_ENSG00000101412_ENSG00000116731…	ENSG00000005339 ENSG00000196591_ENSG00000150991 ENSG00000172943_ENSG00000067369 ENSG00000078900_ENSG00000111206 ENSG00000133895_ENSG00000127337 ENSG00000233911_ENSG00000100393 ENSG00000102145_ENSG00000100393 ENSG00000179583_ENSG00000111087 ENSG00000141646_ENSG00000104365 ENSG00000166167_ENSG00000012048 ENSG00000091831_ENSG00000150991 ENSG00000175104_ENSG00000085224 ENSG00000197299_ENSG00000114251…
6	GO:2000736	regulation of stem cell differentiation	45	0.0398936	308	0.0111667	1	0.0285714	5.88044e-18	6.231e-17	7.60791e-34	9.40668e-33	0.76479	1	ENSG00000163041_ENSG00000277775_ENSG00000078900_ENSG00000273983_ENSG00000278637_ENSG00000273542_ENSG00000278272_ENSG00000276180_ENSG00000273529_ENSG00000275379_ENSG00000278705_ENSG00000078747_ENSG00000132475_ENSG00000277157_ENSG00000197837_ENSG00000270882_ENSG00000041357_ENSG00000274618_ENSG00000107485_ENSG00000197061_ENSG00000150991_ENSG00000097007_ENSG00000197238_ENSG00000197921_ENSG00000102145…	ENSG00000197837 ENSG00000197921_ENSG00000274750 ENSG00000278637_ENSG00000197837 ENSG00000275714_ENSG00000118058 ENSG00000158406_ENSG00000275379 ENSG00000277157_ENSG00000118058 ENSG00000274267_ENSG00000118058 ENSG00000197837_ENSG00000273529 ENSG00000278637_ENSG00000078900 ENSG00000273542_ENSG00000278272 ENSG00000278637_ENSG00000078900 ENSG00000277157_ENSG00000274267 ENSG00000274618_ENSG00000158406…	ENSG00000197061
8	GO:0071158	positive regulation of cell cycle arrest	34	0.0301418	138	0.00500326	1	0.0285714	6.0049e-17	5.70465e-16	3.43177e-30	4.08484e-29	0.663087	1	ENSG00000078900_ENSG00000277114_ENSG00000151849_ENSG00000126457_ENSG00000087586_ENSG00000135679_ENSG00000205250_ENSG00000124762_ENSG00000141448_ENSG00000149311_ENSG00000124766_ENSG00000173846_ENSG00000103479_ENSG00000273943_ENSG00000277600_ENSG00000123374_ENSG00000088038_ENSG00000150991_ENSG00000181163_ENSG00000100393_ENSG00000072062_ENSG00000012048_ENSG00000274176_ENSG00000274941_ENSG00000277615…	ENSG00000205250 ENSG00000277615_ENSG00000087586 ENSG00000170315_ENSG00000103479 ENSG00000132646_ENSG00000101412 ENSG00000141510_ENSG00000124762 ENSG00000170312_ENSG00000205250 ENSG00000273943_ENSG00000078900 ENSG00000135679_ENSG00000078900 ENSG00000124762_ENSG00000100393 ENSG00000170312_ENSG00000149311 ENSG00000175793_ENSG00000141510 ENSG00000150991_ENSG00000124762 ENSG00000141510_ENSG00000087586…	ENSG00000141448
8	GO:0031401	positive regulation of protein modification process	151	0.133865	1106	0.0400986	4	0.114286	8.35704e-18	8.68816e-17	1.25494e-29	1.48269e-28	0.71124	1	ENSG00000110092_ENSG00000171867_ENSG00000019582_ENSG00000157110_ENSG00000118058_ENSG00000135341_ENSG00000068878_ENSG00000094631_ENSG00000157540_ENSG00000231617_ENSG00000254087_ENSG00000110651_ENSG00000176386_ENSG00000168283_ENSG00000166851_ENSG00000206279_ENSG00000095015_ENSG00000076604_ENSG00000136807_ENSG00000269335_ENSG00000150991_ENSG00000090339_ENSG00000053900_ENSG00000164162_ENSG00000154229…	ENSG00000104320 ENSG00000227046_ENSG00000055208 ENSG00000104312_ENSG00000004897 ENSG00000166295_ENSG00000136504 ENSG00000231617_ENSG00000096384 ENSG00000118046_ENSG00000103266 ENSG00000198909_ENSG00000156970 ENSG00000163636_ENSG00000110092 ENSG00000171720_ENSG00000103266 ENSG00000141510_ENSG00000124762 ENSG00000170315_ENSG00000138778 ENSG00000156970_ENSG00000141510 ENSG00000166167_ENSG00000020922…
6	GO:0051347	positive regulation of transferase activity	103	0.0913121	689	0.0249801	4	0.114286	5.02734e-18	5.37876e-17	1.00953e-27	1.16681e-26	0.398925	0.921788	ENSG00000109670_ENSG00000149269_ENSG00000020922_ENSG00000104312_ENSG00000146648_ENSG00000041357_ENSG00000133119_ENSG00000156970_ENSG00000198793_ENSG00000196510_ENSG00000096384_ENSG00000113522_ENSG00000153107_ENSG00000138778_ENSG00000204209_ENSG00000106462_ENSG00000198400_ENSG00000162734_ENSG00000113302_ENSG00000106799_ENSG00000154473_ENSG00000113575_ENSG00000163636_ENSG00000105325_ENSG00000130177…	ENSG00000154473 ENSG00000176386_ENSG00000080824 ENSG00000198400_ENSG00000006062 ENSG00000080824_ENSG00000096384 ENSG00000176248_ENSG00000053900 ENSG00000150991_ENSG00000136997 ENSG00000227046_ENSG00000117399 ENSG00000231617_ENSG00000079246 ENSG00000168283_ENSG00000150991 ENSG00000162734_ENSG00000072062 ENSG00000188906_ENSG00000167110 ENSG00000231617_ENSG00000170315 ENSG00000178999_ENSG00000053900…	ENSG00000138778_ENSG00000156970_ENSG00000017427_ENSG00000118193
7	GO:1902036	regulation of hematopoietic stem cell differentiation	43	0.0381206	278	0.010079	1	0.0285714	1.55274e-20	2.09954e-19	9.97042e-27	1.13592e-25	0.74884	1	ENSG00000276180_ENSG00000278272_ENSG00000273542_ENSG00000275379_ENSG00000277775_ENSG00000078900_ENSG00000163041_ENSG00000278637_ENSG00000273983_ENSG00000041357_ENSG00000274618_ENSG00000197837_ENSG00000270882_ENSG00000277157_ENSG00000107485_ENSG00000197061_ENSG00000278705_ENSG00000078747_ENSG00000132475_ENSG00000276966_ENSG00000274750_ENSG00000197238_ENSG00000150991_ENSG00000097007_ENSG00000131467…	ENSG00000068878 ENSG00000275126_ENSG00000197153 ENSG00000274618_ENSG00000197409 ENSG00000277157_ENSG00000274618 ENSG00000275379_ENSG00000273542 ENSG00000275379_ENSG00000118058 ENSG00000275126_ENSG00000102145 ENSG00000150991_ENSG00000273542 ENSG00000278272_ENSG00000275714 ENSG00000278637_ENSG00000068878 ENSG00000197061_ENSG00000041357 ENSG00000100902_ENSG00000197238 ENSG00000277775_ENSG00000118058…	ENSG00000197061
7	GO:0016233	telomere capping	22	0.0195035	46	0.00166775	1	0.0285714	1.16583e-18	1.33828e-17	6.19736e-25	6.8171e-24	0.503456	1	ENSG00000147601_ENSG00000278705_ENSG00000270276_ENSG00000158406_ENSG00000274618_ENSG00000277157_ENSG00000197837_ENSG00000270882_ENSG00000168148_ENSG00000132604_ENSG00000020922_ENSG00000197061_ENSG00000166848_ENSG00000197238_ENSG00000104320_ENSG00000275126_ENSG00000278637_ENSG00000276180_ENSG00000118655_ENSG00000273542_ENSG00000113522_ENSG00000276966	ENSG00000113522 ENSG00000166848_ENSG00000168148 ENSG00000278705_ENSG00000147601 ENSG00000166848_ENSG00000020922 ENSG00000113522_ENSG00000168148 ENSG00000197837_ENSG00000166848 ENSG00000275126_ENSG00000166848 ENSG00000197837_ENSG00000020922 ENSG00000166848_ENSG00000166848 ENSG00000278705_ENSG00000020922 ENSG00000118655_ENSG00000118655 ENSG00000147601_ENSG00000168148 ENSG00000278637_ENSG00000166848…	ENSG00000197061
7	GO:0045638	negative regulation of myeloid cell differentiation	20	0.0177305	44	0.00159524	1	0.0285714	1.77946e-08	8.99527e-08	6.27354e-25	6.85363e-24	0.470518	1	ENSG00000273542_ENSG00000276180_ENSG00000276966_ENSG00000078399_ENSG00000197238_ENSG00000278637_ENSG00000126457_ENSG00000275126_ENSG00000270882_ENSG00000197837_ENSG00000277157_ENSG00000274618_ENSG00000136997_ENSG00000106004_ENSG00000109906_ENSG00000197061_ENSG00000131759_ENSG00000278705_ENSG00000158406_ENSG00000270276	ENSG00000136997 ENSG00000278637_ENSG00000136997 ENSG00000273542_ENSG00000078399 ENSG00000270276_ENSG00000126457 ENSG00000270882_ENSG00000136997 ENSG00000276180_ENSG00000126457 ENSG00000158406_ENSG00000136997 ENSG00000197837_ENSG00000126457 ENSG00000197238_ENSG00000078399 ENSG00000197238_ENSG00000131759 ENSG00000136997_ENSG00000078399 ENSG00000273542_ENSG00000126457 ENSG00000197061_ENSG00000078399…	ENSG00000197061
7	GO:0033047	regulation of mitotic sister chromatid segregation	27	0.0239362	46	0.00166775	2	0.0571429	1.70261e-17	1.72929e-16	3.08179e-24	3.29897e-23	0.202988	0.695125	ENSG00000137497_ENSG00000154473_ENSG00000139687_ENSG00000164109_ENSG00000169679_ENSG00000136861_ENSG00000094880_ENSG00000071539_ENSG00000173273_ENSG00000004897_ENSG00000138411_ENSG00000134982_ENSG00000164611_ENSG00000138778_ENSG00000149311_ENSG00000112742_ENSG00000002822_ENSG00000156970_ENSG00000036257_ENSG00000013810_ENSG00000094804_ENSG00000113648_ENSG00000166851_ENSG00000167513_ENSG00000126226…	ENSG00000134982 ENSG00000156970_ENSG00000156970 ENSG00000169679_ENSG00000036257 ENSG00000113648_ENSG00000094880 ENSG00000164109_ENSG00000094804 ENSG00000167513_ENSG00000002822 ENSG00000134982_ENSG00000036257 ENSG00000126226_ENSG00000002822 ENSG00000164109_ENSG00000004897 ENSG00000154473_ENSG00000134982 ENSG00000173273_ENSG00000154473 ENSG00000169679_ENSG00000085224 ENSG00000113648_ENSG00000156970…	ENSG00000138778_ENSG00000156970
8	GO:2001251	negative regulation of chromosome organization	35	0.0310284	74	0.00268291	2	0.0571429	5.29175e-17	5.07088e-16	5.60607e-23	5.65929e-22	0.29661	0.816107	ENSG00000113648_ENSG00000156970_ENSG00000122691_ENSG00000107854_ENSG00000112742_ENSG00000172943_ENSG00000149311_ENSG00000147601_ENSG00000132604_ENSG00000135486_ENSG00000183337_ENSG00000096717_ENSG00000169679_ENSG00000049768_ENSG00000154473_ENSG00000104517_ENSG00000164611_ENSG00000113522_ENSG00000071539_ENSG00000119335_ENSG00000114127_ENSG00000188976_ENSG00000079246_ENSG00000002822_ENSG00000085224…	ENSG00000154473 ENSG00000156970_ENSG00000154473 ENSG00000169679_ENSG00000113522 ENSG00000149311_ENSG00000147601 ENSG00000173273_ENSG00000085224 ENSG00000113648_ENSG00000079246 ENSG00000085224_ENSG00000107854 ENSG00000147601_ENSG00000143799 ENSG00000166848_ENSG00000143799 ENSG00000149311_ENSG00000134982 ENSG00000173273_ENSG00000113522 ENSG00000166848_ENSG00000096717 ENSG00000119335_ENSG00000012048…	ENSG00000122691_ENSG00000156970
7	GO:0007088	regulation of mitotic nuclear division	47	0.0416667	97	0.00351679	4	0.114286	1.05329e-19	1.34188e-18	7.32367e-23	7.3467e-22	0.0536596	0.327461	ENSG00000004897_ENSG00000117650_ENSG00000138411_ENSG00000124006_ENSG00000164611_ENSG00000138778_ENSG00000071539_ENSG00000017427_ENSG00000138160_ENSG00000169679_ENSG00000136861_ENSG00000087586_ENSG00000185513_ENSG00000154473_ENSG00000164109_ENSG00000126226_ENSG00000080986_ENSG00000180198_ENSG00000130695_ENSG00000100462_ENSG00000171105_ENSG00000124688_ENSG00000036257_ENSG00000156970_ENSG00000094804…	ENSG00000036257 ENSG00000126226_ENSG00000004897 ENSG00000130177_ENSG00000002822 ENSG00000134982_ENSG00000124006 ENSG00000146247_ENSG00000004897 ENSG00000154473_ENSG00000156970 ENSG00000169679_ENSG00000134982 ENSG00000156970_ENSG00000094880 ENSG00000164109_ENSG00000036257 ENSG00000170248_ENSG00000124006 ENSG00000169515_ENSG00000124006 ENSG00000180198_ENSG00000130177 ENSG00000154473_ENSG00000156970…	ENSG00000017427_ENSG00000138160_ENSG00000156970_ENSG00000138778
6	GO:0000280	nuclear division	53	0.0469858	113	0.00409687	5	0.142857	8.50836e-15	7.07639e-14	4.36633e-22	4.19536e-21	0.0209416	0.178003	ENSG00000118193_ENSG00000198901_ENSG00000163539_ENSG00000149636_ENSG00000096155_ENSG00000233348_ENSG00000080986_ENSG00000090889_ENSG00000083937_ENSG00000204991_ENSG00000060069_ENSG00000072864_ENSG00000204463_ENSG00000036257_ENSG00000196924_ENSG00000167110_ENSG00000156970_ENSG00000167842_ENSG00000187531_ENSG00000142945_ENSG00000133101_ENSG00000071539_ENSG00000166037_ENSG00000138180_ENSG00000227761…	ENSG00000166851 ENSG00000204463_ENSG00000146670 ENSG00000233348_ENSG00000138180 ENSG00000227761_ENSG00000118193 ENSG00000187531_ENSG00000046651 ENSG00000166851_ENSG00000068796 ENSG00000142945_ENSG00000164611 ENSG00000204463_ENSG00000094880 ENSG00000167513_ENSG00000138778 ENSG00000163539_ENSG00000138180 ENSG00000233348_ENSG00000170248 ENSG00000187531_ENSG00000146670 ENSG00000229524_ENSG00000149636…	ENSG00000090889_ENSG00000118193_ENSG00000138778_ENSG00000156970_ENSG00000138160
7	GO:0051783	regulation of nuclear division	50	0.0443262	103	0.00373432	4	0.114286	1.68027e-20	2.25812e-19	5.396e-22	5.15367e-21	0.0648695	0.363269	ENSG00000146247_ENSG00000166851_ENSG00000130177_ENSG00000167513_ENSG00000095002_ENSG00000085224_ENSG00000002822_ENSG00000013810_ENSG00000255112_ENSG00000094880_ENSG00000169515_ENSG00000173273_ENSG00000068903_ENSG00000134982_ENSG00000137497_ENSG00000170248_ENSG00000139687_ENSG00000146670_ENSG00000171105_ENSG00000126226_ENSG00000080986_ENSG00000180198_ENSG00000100462_ENSG00000130695_ENSG00000149311…	ENSG00000112742 ENSG00000130177_ENSG00000137497 ENSG00000169515_ENSG00000094804 ENSG00000167513_ENSG00000036257 ENSG00000113648_ENSG00000044090 ENSG00000180198_ENSG00000044090 ENSG00000113648_ENSG00000002822 ENSG00000164109_ENSG00000169515 ENSG00000170248_ENSG00000134982 ENSG00000173273_ENSG00000044090 ENSG00000100462_ENSG00000154473 ENSG00000169679_ENSG00000004897 ENSG00000068903_ENSG00000044090…	ENSG00000138778_ENSG00000017427_ENSG00000138160_ENSG00000156970
7	GO:0010965	regulation of mitotic sister chromatid separation	23	0.0203901	41	0.00148648	2	0.0571429	1.18344e-15	1.02286e-14	5.57304e-22	5.29107e-21	0.15776	0.595983	ENSG00000136861_ENSG00000169679_ENSG00000164109_ENSG00000139687_ENSG00000154473_ENSG00000138778_ENSG00000164611_ENSG00000134982_ENSG00000138411_ENSG00000004897_ENSG00000071539_ENSG00000094880_ENSG00000094804_ENSG00000036257_ENSG00000013810_ENSG00000156970_ENSG00000002822_ENSG00000112742_ENSG00000149311_ENSG00000080986_ENSG00000126226_ENSG00000167513_ENSG00000166851	ENSG00000004897 ENSG00000156970_ENSG00000166851 ENSG00000169679_ENSG00000004897 ENSG00000112742_ENSG00000094804 ENSG00000149311_ENSG00000071539 ENSG00000156970_ENSG00000004897 ENSG00000094880_ENSG00000036257 ENSG00000164109_ENSG00000156970 ENSG00000164109_ENSG00000002822 ENSG00000004897_ENSG00000134982 ENSG00000169679_ENSG00000080986 ENSG00000156970_ENSG00000036257 ENSG00000154473_ENSG00000002822…	ENSG00000138778_ENSG00000156970
8	GO:1902749	regulation of cell cycle G2/M phase transition	68	0.0602837	374	0.0135596	3	0.0857143	1.84898e-26	3.70468e-25	8.24747e-22	7.78386e-21	0.354104	0.882478	ENSG00000119397_ENSG00000141867_ENSG00000160299_ENSG00000103995_ENSG00000087586_ENSG00000140525_ENSG00000131462_ENSG00000151849_ENSG00000080824_ENSG00000117650_ENSG00000166037_ENSG00000101004_ENSG00000147400_ENSG00000108953_ENSG00000097046_ENSG00000113648_ENSG00000118193_ENSG00000139350_ENSG00000213923_ENSG00000274474_ENSG00000150991_ENSG00000046651_ENSG00000101624_ENSG00000170315_ENSG00000113558…	ENSG00000046651 ENSG00000198707_ENSG00000166851 ENSG00000174799_ENSG00000105325 ENSG00000166851_ENSG00000150991 ENSG00000170315_ENSG00000041357 ENSG00000166851_ENSG00000103995 ENSG00000139350_ENSG00000046651 ENSG00000167552_ENSG00000170312 ENSG00000275911_ENSG00000151849 ENSG00000160299_ENSG00000087586 ENSG00000178999_ENSG00000139350 ENSG00000198707_ENSG00000046651 ENSG00000139350_ENSG00000108953…	ENSG00000142731_ENSG00000118193_ENSG00000117724
6	GO:0033045	regulation of sister chromatid segregation	30	0.0265957	49	0.00177652	2	0.0571429	2.835e-18	3.12417e-17	1.34198e-21	1.25909e-20	0.237859	0.744875	ENSG00000134982_ENSG00000138778_ENSG00000164611_ENSG00000138411_ENSG00000004897_ENSG00000173273_ENSG00000071539_ENSG00000094880_ENSG00000136861_ENSG00000169679_ENSG00000146670_ENSG00000164109_ENSG00000139687_ENSG00000154473_ENSG00000137497_ENSG00000085224_ENSG00000164754_ENSG00000080986_ENSG00000126226_ENSG00000147099_ENSG00000167513_ENSG00000166851_ENSG00000113648_ENSG00000094804_ENSG00000156970…	ENSG00000004897 ENSG00000154473_ENSG00000134982 ENSG00000173273_ENSG00000002822 ENSG00000134982_ENSG00000036257 ENSG00000126226_ENSG00000002822 ENSG00000164109_ENSG00000036257 ENSG00000113648_ENSG00000094880 ENSG00000164109_ENSG00000094804 ENSG00000167513_ENSG00000138411 ENSG00000164754_ENSG00000134982 ENSG00000156970_ENSG00000156970 ENSG00000169679_ENSG00000094880 ENSG00000138411_ENSG00000080986…	ENSG00000138778_ENSG00000156970
7	GO:0051054	positive regulation of DNA metabolic process	45	0.0398936	118	0.00427815	2	0.0571429	1.40297e-14	1.15811e-13	1.63452e-21	1.5246e-20	0.411638	0.942019	ENSG00000079246_ENSG00000128908_ENSG00000142182_ENSG00000143799_ENSG00000085224_ENSG00000167513_ENSG00000163840_ENSG00000140443_ENSG00000132646_ENSG00000170430_ENSG00000138668_ENSG00000146731_ENSG00000166226_ENSG00000012048_ENSG00000104320_ENSG00000169057_ENSG00000173273_ENSG00000111206_ENSG00000100030_ENSG00000178999_ENSG00000102882_ENSG00000149311_ENSG00000096384_ENSG00000107854_ENSG00000097046…	ENSG00000096384 ENSG00000166226_ENSG00000012048 ENSG00000102882_ENSG00000085224 ENSG00000113522_ENSG00000012048 ENSG00000113522_ENSG00000138668 ENSG00000164400_ENSG00000079246 ENSG00000175054_ENSG00000012048 ENSG00000100030_ENSG00000132646 ENSG00000143379_ENSG00000135486 ENSG00000164400_ENSG00000104320 ENSG00000175054_ENSG00000104320 ENSG00000143799_ENSG00000020922 ENSG00000113522_ENSG00000067369…	ENSG00000074047_ENSG00000017427
6	GO:1905818	regulation of chromosome separation	24	0.0212766	41	0.00148648	2	0.0571429	1.06405e-15	9.30623e-15	2.31194e-20	2.13153e-19	0.16888	0.628024	ENSG00000167513_ENSG00000166851_ENSG00000080986_ENSG00000126226_ENSG00000149311_ENSG00000002822_ENSG00000112742_ENSG00000156970_ENSG00000036257_ENSG00000013810_ENSG00000094804_ENSG00000094880_ENSG00000071539_ENSG00000004897_ENSG00000134982_ENSG00000164611_ENSG00000138778_ENSG00000138411_ENSG00000154473_ENSG00000137497_ENSG00000164109_ENSG00000139687_ENSG00000136861_ENSG00000169679	ENSG00000138411 ENSG00000167513_ENSG00000094880 ENSG00000167513_ENSG00000156970 ENSG00000166851_ENSG00000134982 ENSG00000164109_ENSG00000154473 ENSG00000169679_ENSG00000094880 ENSG00000138411_ENSG00000080986 ENSG00000169679_ENSG00000004897 ENSG00000164611_ENSG00000004897 ENSG00000139687_ENSG00000138778 ENSG00000156970_ENSG00000154473 ENSG00000156970_ENSG00000156970 ENSG00000164611_ENSG00000094880…	ENSG00000138778_ENSG00000156970
8	GO:1903320	regulation of protein modification by small protein conjugation or removal	71	0.0629433	440	0.0159524	1	0.0285714	2.92666e-23	4.7083e-22	1.58586e-19	1.4537e-18	0.900897	1	ENSG00000188906_ENSG00000068878_ENSG00000113558_ENSG00000170315_ENSG00000231617_ENSG00000178685_ENSG00000100902_ENSG00000176386_ENSG00000168283_ENSG00000170312_ENSG00000166851_ENSG00000206279_ENSG00000118503_ENSG00000147133_ENSG00000136807_ENSG00000150991_ENSG00000097007_ENSG00000155827_ENSG00000053900_ENSG00000164162_ENSG00000117399_ENSG00000176170_ENSG00000158828_ENSG00000167110_ENSG00000036257…	ENSG00000153107 ENSG00000176386_ENSG00000053900 ENSG00000166295_ENSG00000055130 ENSG00000109670_ENSG00000004487 ENSG00000150991_ENSG00000089053 ENSG00000154473_ENSG00000080824 ENSG00000136807_ENSG00000156970 ENSG00000231617_ENSG00000053900 ENSG00000196510_ENSG00000053900 ENSG00000164162_ENSG00000103275 ENSG00000124766_ENSG00000004897 ENSG00000154473_ENSG00000036257 ENSG00000104517_ENSG00000053900…	ENSG00000156970
9	GO:0031396	regulation of protein ubiquitination	68	0.0602837	409	0.0148285	1	0.0285714	1.81856e-23	2.96897e-22	2.44548e-19	2.20369e-18	0.890384	1	ENSG00000182979_ENSG00000166295_ENSG00000227046_ENSG00000147099_ENSG00000158828_ENSG00000036257_ENSG00000167110_ENSG00000004897_ENSG00000080824_ENSG00000141480_ENSG00000140525_ENSG00000185345_ENSG00000164109_ENSG00000178685_ENSG00000231617_ENSG00000176386_ENSG00000100902_ENSG00000170312_ENSG00000168283_ENSG00000166851_ENSG00000188906_ENSG00000113558_ENSG00000068878_ENSG00000170315_ENSG00000176170…	ENSG00000117399 ENSG00000227046_ENSG00000096384 ENSG00000185345_ENSG00000104517 ENSG00000154473_ENSG00000100804 ENSG00000156970_ENSG00000036257 ENSG00000140525_ENSG00000086061 ENSG00000105325_ENSG00000004897 ENSG00000053900_ENSG00000036257 ENSG00000206279_ENSG00000103266 ENSG00000150991_ENSG00000153107 ENSG00000164162_ENSG00000004897 ENSG00000164109_ENSG00000094880 ENSG00000153107_ENSG00000096384…	ENSG00000156970
8	GO:1901988	negative regulation of cell cycle phase transition	61	0.054078	344	0.0124719	1	0.0285714	8.32307e-21	1.16841e-19	3.69326e-19	3.30941e-18	0.861465	1	ENSG00000012048_ENSG00000131467_ENSG00000088038_ENSG00000139687_ENSG00000150991_ENSG00000104320_ENSG00000181163_ENSG00000100393_ENSG00000134982_ENSG00000274941_ENSG00000178999_ENSG00000274176_ENSG00000100567_ENSG00000197299_ENSG00000274616_ENSG00000100804_ENSG00000141510_ENSG00000110092_ENSG00000113558_ENSG00000068878_ENSG00000073282_ENSG00000002822_ENSG00000277615_ENSG00000275979_ENSG00000276082…	ENSG00000149311 ENSG00000205250_ENSG00000071539 ENSG00000156970_ENSG00000123374 ENSG00000181163_ENSG00000055130 ENSG00000078900_ENSG00000166851 ENSG00000169679_ENSG00000141510 ENSG00000205250_ENSG00000141510 ENSG00000170315_ENSG00000104320 ENSG00000149311_ENSG00000105325 ENSG00000139687_ENSG00000103479 ENSG00000150991_ENSG00000141510 ENSG00000173846_ENSG00000041357 ENSG00000205250_ENSG00000012048…	ENSG00000156970
7	GO:0043161	proteasome-mediated ubiquitin-dependent protein catabolic process	74	0.0656028	476	0.0172576	2	0.0571429	5.58993e-22	8.3811e-21	1.71674e-18	1.52123e-17	0.682986	1	ENSG00000166295_ENSG00000121067_ENSG00000182979_ENSG00000145604_ENSG00000118193_ENSG00000233348_ENSG00000159069_ENSG00000036257_ENSG00000172977_ENSG00000101849_ENSG00000004897_ENSG00000164611_ENSG00000227761_ENSG00000141480_ENSG00000087586_ENSG00000096717_ENSG00000228760_ENSG00000164109_ENSG00000185345_ENSG00000100902_ENSG00000176386_ENSG00000198742_ENSG00000166851_ENSG00000049759_ENSG00000170312…	ENSG00000087586 ENSG00000141510_ENSG00000068903 ENSG00000121067_ENSG00000182979 ENSG00000204463_ENSG00000135679 ENSG00000229524_ENSG00000105325 ENSG00000283100_ENSG00000113558 ENSG00000145604_ENSG00000141510 ENSG00000178999_ENSG00000053900 ENSG00000130177_ENSG00000166851 ENSG00000204463_ENSG00000055130 ENSG00000105325_ENSG00000131467 ENSG00000198742_ENSG00000055130 ENSG00000170315_ENSG00000150991…	ENSG00000156970_ENSG00000118193
7	GO:0051053	negative regulation of DNA metabolic process	27	0.0239362	72	0.0026104	1	0.0285714	5.65827e-09	3.03426e-08	1.99124e-18	1.75471e-17	0.57733	1	ENSG00000135486_ENSG00000067369_ENSG00000095002_ENSG00000132604_ENSG00000020922_ENSG00000109670_ENSG00000143799_ENSG00000107854_ENSG00000107937_ENSG00000147601_ENSG00000149311_ENSG00000142182_ENSG00000197299_ENSG00000094804_ENSG00000114127_ENSG00000141510_ENSG00000079246_ENSG00000122691_ENSG00000080345_ENSG00000113522_ENSG00000172795_ENSG00000104517_ENSG00000173273_ENSG00000166848_ENSG00000175054…	ENSG00000080345 ENSG00000197299_ENSG00000113522 ENSG00000149311_ENSG00000147601 ENSG00000173273_ENSG00000133895 ENSG00000141510_ENSG00000067369 ENSG00000197299_ENSG00000132604 ENSG00000197299_ENSG00000107937 ENSG00000141510_ENSG00000020922 ENSG00000166848_ENSG00000094804 ENSG00000147601_ENSG00000107854 ENSG00000147601_ENSG00000143799 ENSG00000166848_ENSG00000135486 ENSG00000141510_ENSG00000143799…	ENSG00000122691
6	GO:1903827	regulation of cellular protein localization	91	0.0806738	349	0.0126532	1	0.0285714	3.82878e-15	3.23319e-14	8.3676e-18	7.21423e-17	0.949778	1	ENSG00000101412_ENSG00000178685_ENSG00000082898_ENSG00000143799_ENSG00000170312_ENSG00000151929_ENSG00000166851_ENSG00000049759_ENSG00000171867_ENSG00000188906_ENSG00000141510_ENSG00000157110_ENSG00000142192_ENSG00000172061_ENSG00000184787_ENSG00000176170_ENSG00000166226_ENSG00000146731_ENSG00000087077_ENSG00000171720_ENSG00000146670_ENSG00000139687_ENSG00000137497_ENSG00000066027_ENSG00000274474…	ENSG00000164924 ENSG00000204628_ENSG00000164924 ENSG00000170027_ENSG00000039068 ENSG00000146731_ENSG00000004487 ENSG00000031691_ENSG00000143799 ENSG00000163564_ENSG00000096384 ENSG00000109670_ENSG00000164924 ENSG00000166913_ENSG00000136504 ENSG00000161202_ENSG00000082898 ENSG00000108107_ENSG00000136938 ENSG00000142192_ENSG00000188906 ENSG00000274474_ENSG00000096384 ENSG00000166226_ENSG00000137497…	ENSG00000017427
6	GO:0000723	telomere maintenance	34	0.0301418	94	0.00340802	1	0.0285714	1.9506e-16	1.76919e-15	1.20782e-16	1.00862e-15	0.663087	1	ENSG00000275126_ENSG00000166848_ENSG00000197238_ENSG00000104320_ENSG00000276966_ENSG00000116698_ENSG00000270276_ENSG00000197299_ENSG00000158406_ENSG00000005007_ENSG00000143799_ENSG00000132646_ENSG00000278637_ENSG00000148229_ENSG00000117748_ENSG00000051180_ENSG00000113522_ENSG00000276180_ENSG00000080824_ENSG00000118655_ENSG00000273542_ENSG00000080345_ENSG00000096384_ENSG00000147601_ENSG00000278705…	ENSG00000166848 ENSG00000197837_ENSG00000020922 ENSG00000113522_ENSG00000104320 ENSG00000143799_ENSG00000168148 ENSG00000278705_ENSG00000143799 ENSG00000273542_ENSG00000147601 ENSG00000166848_ENSG00000117748 ENSG00000132604_ENSG00000166848 ENSG00000270276_ENSG00000113522 ENSG00000197299_ENSG00000020922 ENSG00000197299_ENSG00000096384 ENSG00000147601_ENSG00000143799 ENSG00000278705_ENSG00000104320…	ENSG00000197061
8	GO:0030071	regulation of mitotic metaphase/anaphase transition	20	0.0177305	31	0.00112392	2	0.0571429	2.64443e-13	2.06678e-12	1.93155e-16	1.60459e-15	0.125418	0.528311	ENSG00000080986_ENSG00000126226_ENSG00000167513_ENSG00000166851_ENSG00000094804_ENSG00000036257_ENSG00000156970_ENSG00000112742_ENSG00000002822_ENSG00000149311_ENSG00000134982_ENSG00000138778_ENSG00000138411_ENSG00000071539_ENSG00000094880_ENSG00000136861_ENSG00000169679_ENSG00000164109_ENSG00000139687_ENSG00000154473	ENSG00000134982 ENSG00000164109_ENSG00000156970 ENSG00000164109_ENSG00000156970 ENSG00000166851_ENSG00000138411 ENSG00000167513_ENSG00000094880 ENSG00000167513_ENSG00000154473 ENSG00000169679_ENSG00000134982 ENSG00000169679_ENSG00000036257 ENSG00000164109_ENSG00000071539 ENSG00000156970_ENSG00000094804 ENSG00000149311_ENSG00000138778 ENSG00000156970_ENSG00000166851 ENSG00000169679_ENSG00000080986…	ENSG00000138778_ENSG00000156970
7	GO:1902099	regulation of metaphase/anaphase transition of cell cycle	20	0.0177305	31	0.00112392	2	0.0571429	4.82358e-13	3.64081e-12	4.03687e-16	3.33617e-15	0.125418	0.528311	ENSG00000002822_ENSG00000112742_ENSG00000149311_ENSG00000094804_ENSG00000156970_ENSG00000036257_ENSG00000166851_ENSG00000167513_ENSG00000126226_ENSG00000080986_ENSG00000139687_ENSG00000164109_ENSG00000154473_ENSG00000169679_ENSG00000136861_ENSG00000071539_ENSG00000094880_ENSG00000138411_ENSG00000134982_ENSG00000138778	ENSG00000154473 ENSG00000169679_ENSG00000134982 ENSG00000169679_ENSG00000134982 ENSG00000164109_ENSG00000156970 ENSG00000166851_ENSG00000156970 ENSG00000164109_ENSG00000094880 ENSG00000167513_ENSG00000138411 ENSG00000167513_ENSG00000154473 ENSG00000156970_ENSG00000036257 ENSG00000164109_ENSG00000094804 ENSG00000149311_ENSG00000166851 ENSG00000169679_ENSG00000071539 ENSG00000156970_ENSG00000138778…	ENSG00000156970_ENSG00000138778
6	GO:0051130	positive regulation of cellular component organization	134	0.118794	907	0.0328838	3	0.0857143	9.45306e-14	7.54874e-13	4.38907e-16	3.60854e-15	0.806726	1	ENSG00000091513_ENSG00000109756_ENSG00000167513_ENSG00000085224_ENSG00000136448_ENSG00000168944_ENSG00000176248_ENSG00000166004_ENSG00000166913_ENSG00000079246_ENSG00000067560_ENSG00000166949_ENSG00000134982_ENSG00000068903_ENSG00000158092_ENSG00000135046_ENSG00000170248_ENSG00000166579_ENSG00000104320_ENSG00000012048_ENSG00000177606_ENSG00000091831_ENSG00000004487_ENSG00000158290_ENSG00000164754…	ENSG00000075618 ENSG00000274474_ENSG00000091831 ENSG00000196924_ENSG00000117748 ENSG00000164754_ENSG00000137486 ENSG00000142192_ENSG00000141510 ENSG00000166949_ENSG00000036257 ENSG00000113648_ENSG00000044090 ENSG00000166913_ENSG00000012048 ENSG00000136807_ENSG00000128245 ENSG00000198400_ENSG00000172403 ENSG00000198400_ENSG00000091831 ENSG00000096717_ENSG00000044090 ENSG00000178999_ENSG00000141510…	ENSG00000017427_ENSG00000122691_ENSG00000142731
8	GO:1901991	negative regulation of mitotic cell cycle phase transition	58	0.0514184	307	0.0111304	1	0.0285714	2.80503e-20	3.74684e-19	4.7196e-15	3.72662e-14	0.846916	1	ENSG00000131467_ENSG00000150991_ENSG00000181163_ENSG00000104320_ENSG00000100393_ENSG00000139687_ENSG00000088038_ENSG00000134982_ENSG00000274941_ENSG00000178999_ENSG00000274176_ENSG00000100567_ENSG00000197299_ENSG00000274616_ENSG00000110092_ENSG00000100804_ENSG00000141510_ENSG00000275979_ENSG00000055130_ENSG00000276082_ENSG00000170315_ENSG00000068878_ENSG00000113558_ENSG00000002822_ENSG00000073282…	ENSG00000100393 ENSG00000150991_ENSG00000055130 ENSG00000135679_ENSG00000150991 ENSG00000273943_ENSG00000134982 ENSG00000175793_ENSG00000112742 ENSG00000205250_ENSG00000205250 ENSG00000274176_ENSG00000055130 ENSG00000170315_ENSG00000078900 ENSG00000101412_ENSG00000150991 ENSG00000166851_ENSG00000205250 ENSG00000274941_ENSG00000141510 ENSG00000178999_ENSG00000141510 ENSG00000166164_ENSG00000150991…	ENSG00000156970
8	GO:0045653	negative regulation of megakaryocyte differentiation	15	0.0132979	14	0.000507577	1	0.0285714	5.54984e-16	4.91239e-15	6.09272e-14	4.64971e-13	0.378616	0.901106	ENSG00000276966_ENSG00000197061_ENSG00000276180_ENSG00000274618_ENSG00000273542_ENSG00000277157_ENSG00000197837_ENSG00000270882_ENSG00000126457_ENSG00000270276_ENSG00000275126_ENSG00000278637_ENSG00000158406_ENSG00000197238_ENSG00000278705	ENSG00000126457 ENSG00000276966_ENSG00000126457 ENSG00000270882_ENSG00000126457 ENSG00000197837_ENSG00000126457 ENSG00000158406_ENSG00000126457 ENSG00000278637_ENSG00000126457 ENSG00000273542_ENSG00000126457 ENSG00000277157_ENSG00000126457 ENSG00000270276_ENSG00000126457 ENSG00000197238_ENSG00000126457 ENSG00000278705_ENSG00000126457 ENSG00000274618_ENSG00000126457 ENSG00000197061_ENSG00000126457…	ENSG00000197061
6	GO:0031329	regulation of cellular catabolic process	119	0.105496	861	0.031216	3	0.0857143	3.10586e-19	3.7406e-18	9.6428e-14	7.25484e-13	0.733629	1	ENSG00000177169_ENSG00000164162_ENSG00000053900_ENSG00000184787_ENSG00000117399_ENSG00000099622_ENSG00000100393_ENSG00000097007_ENSG00000150991_ENSG00000065978_ENSG00000113712_ENSG00000269335_ENSG00000147133_ENSG00000229524_ENSG00000138668_ENSG00000163565_ENSG00000166851_ENSG00000198742_ENSG00000170312_ENSG00000100226_ENSG00000082898_ENSG00000110651_ENSG00000176386_ENSG00000100902_ENSG00000101412…	ENSG00000163564 ENSG00000187555_ENSG00000004897 ENSG00000154473_ENSG00000034713 ENSG00000106211_ENSG00000065978 ENSG00000082898_ENSG00000096384 ENSG00000113712_ENSG00000004897 ENSG00000101412_ENSG00000055130 ENSG00000065978_ENSG00000166167 ENSG00000283100_ENSG00000113712 ENSG00000188906_ENSG00000053900 ENSG00000196510_ENSG00000082898 ENSG00000283100_ENSG00000089053 ENSG00000154473_ENSG00000099622…	ENSG00000122691_ENSG00000017427_ENSG00000156970
6	GO:0010332	response to gamma radiation	13	0.0115248	26	0.000942644	1	0.0285714	4.22082e-09	2.30265e-08	1.57994e-13	1.17757e-12	0.337669	0.864143	ENSG00000136997_ENSG00000004487_ENSG00000132356_ENSG00000175054_ENSG00000078900_ENSG00000073282_ENSG00000144554_ENSG00000133895_ENSG00000149311_ENSG00000174405_ENSG00000141510_ENSG00000135679_ENSG00000079246	ENSG00000079246 ENSG00000175054_ENSG00000135679 ENSG00000141510_ENSG00000079246 ENSG00000135679_ENSG00000133895 ENSG00000144554_ENSG00000136997 ENSG00000149311_ENSG00000079246 ENSG00000149311_ENSG00000133895 ENSG00000136997_ENSG00000136997 ENSG00000144554_ENSG00000073282 ENSG00000135679_ENSG00000141510 ENSG00000149311_ENSG00000073282 ENSG00000141510_ENSG00000078900 ENSG00000141510_ENSG00000004487…	ENSG00000144554
8	GO:0010389	regulation of G2/M transition of mitotic cell cycle	63	0.0558511	308	0.0111667	3	0.0857143	1.96186e-24	3.32611e-23	4.25383e-13	3.11232e-12	0.310188	0.834177	ENSG00000170315_ENSG00000055130_ENSG00000068878_ENSG00000113558_ENSG00000182185_ENSG00000100567_ENSG00000198707_ENSG00000197299_ENSG00000100804_ENSG00000142731_ENSG00000110092_ENSG00000163636_ENSG00000163781_ENSG00000166851_ENSG00000174799_ENSG00000135446_ENSG00000170312_ENSG00000116127_ENSG00000100902_ENSG00000275911_ENSG00000213397_ENSG00000150991_ENSG00000104320_ENSG00000072062_ENSG00000046651…	ENSG00000078674 ENSG00000103995_ENSG00000055130 ENSG00000108953_ENSG00000078674 ENSG00000150991_ENSG00000174799 ENSG00000198707_ENSG00000108953 ENSG00000167552_ENSG00000140525 ENSG00000149311_ENSG00000136811 ENSG00000174799_ENSG00000100567 ENSG00000178999_ENSG00000046651 ENSG00000136811_ENSG00000080824 ENSG00000123374_ENSG00000136811 ENSG00000139350_ENSG00000046651 ENSG00000174799_ENSG00000149311…	ENSG00000142731_ENSG00000118193_ENSG00000117724
6	GO:0010498	proteasomal protein catabolic process	75	0.0664894	484	0.0175477	2	0.0571429	1.29934e-19	1.62713e-18	6.3146e-13	4.57809e-12	0.690323	1	ENSG00000004897_ENSG00000164611_ENSG00000227761_ENSG00000141480_ENSG00000087586_ENSG00000096717_ENSG00000228760_ENSG00000185345_ENSG00000164109_ENSG00000166295_ENSG00000121067_ENSG00000182979_ENSG00000118193_ENSG00000145604_ENSG00000233348_ENSG00000036257_ENSG00000159069_ENSG00000172977_ENSG00000101849_ENSG00000196470_ENSG00000184787_ENSG00000117399_ENSG00000053900_ENSG00000164162_ENSG00000229524…	ENSG00000055130 ENSG00000072803_ENSG00000055130 ENSG00000159069_ENSG00000036257 ENSG00000137486_ENSG00000117399 ENSG00000138411_ENSG00000113558 ENSG00000150991_ENSG00000117399 ENSG00000176248_ENSG00000145604 ENSG00000150991_ENSG00000139842 ENSG00000145604_ENSG00000182979 ENSG00000234651_ENSG00000105325 ENSG00000198742_ENSG00000036257 ENSG00000159069_ENSG00000128731 ENSG00000141510_ENSG00000131467…	ENSG00000156970_ENSG00000118193
6	GO:0060271	cilium assembly	54	0.0478723	232	0.00841128	1	0.0285714	9.07706e-10	5.33489e-09	3.30935e-12	2.35643e-11	0.82519	1	ENSG00000139350_ENSG00000274474_ENSG00000125971_ENSG00000148019_ENSG00000213923_ENSG00000187049_ENSG00000166128_ENSG00000072864_ENSG00000186889_ENSG00000078674_ENSG00000147400_ENSG00000108953_ENSG00000196924_ENSG00000135315_ENSG00000080824_ENSG00000166037_ENSG00000117650_ENSG00000182923_ENSG00000101004_ENSG00000141577_ENSG00000167552_ENSG00000099204_ENSG00000119397_ENSG00000160299_ENSG00000103995…	ENSG00000135315 ENSG00000166851_ENSG00000103995 ENSG00000141577_ENSG00000136811 ENSG00000213397_ENSG00000141577 ENSG00000182923_ENSG00000103494 ENSG00000117155_ENSG00000094631 ENSG00000151849_ENSG00000151849 ENSG00000166851_ENSG00000101624 ENSG00000198707_ENSG00000046651 ENSG00000072864_ENSG00000142731 ENSG00000160299_ENSG00000101004 ENSG00000204843_ENSG00000139350 ENSG00000204843_ENSG00000126001…	ENSG00000142731
6	GO:0006270	DNA replication initiation	11	0.00975177	28	0.00101515	1	0.0285714	2.10993e-07	9.37557e-07	5.59802e-12	3.89906e-11	0.294106	0.82837	ENSG00000161036_ENSG00000097046_ENSG00000085840_ENSG00000115947_ENSG00000148229_ENSG00000093009_ENSG00000164815_ENSG00000163781_ENSG00000073111_ENSG00000115942_ENSG00000135336	ENSG00000135336 ENSG00000164815_ENSG00000073111 ENSG00000115942_ENSG00000161036 ENSG00000164815_ENSG00000085840 ENSG00000115947_ENSG00000085840 ENSG00000135336_ENSG00000115942 ENSG00000161036_ENSG00000085840 ENSG00000097046_ENSG00000115947 ENSG00000161036_ENSG00000073111 ENSG00000115947_ENSG00000093009 ENSG00000135336_ENSG00000085840 ENSG00000093009_ENSG00000085840 ENSG00000115942_ENSG00000115942…	ENSG00000085840
7	GO:0010639	negative regulation of organelle organization	51	0.0452128	111	0.00402436	3	0.0857143	4.04381e-12	2.84746e-11	1.83019e-11	1.25286e-10	0.207602	0.695907	ENSG00000136861_ENSG00000169679_ENSG00000017427_ENSG00000049768_ENSG00000096717_ENSG00000154473_ENSG00000139437_ENSG00000185345_ENSG00000117650_ENSG00000104517_ENSG00000164611_ENSG00000113522_ENSG00000119335_ENSG00000071539_ENSG00000047849_ENSG00000156970_ENSG00000122691_ENSG00000158828_ENSG00000113648_ENSG00000172943_ENSG00000147601_ENSG00000149311_ENSG00000107854_ENSG00000141646_ENSG00000112742…	ENSG00000095002 ENSG00000108773_ENSG00000135486 ENSG00000185345_ENSG00000181163 ENSG00000185345_ENSG00000049768 ENSG00000114166_ENSG00000154473 ENSG00000156970_ENSG00000117650 ENSG00000185345_ENSG00000147601 ENSG00000173273_ENSG00000085224 ENSG00000113648_ENSG00000154473 ENSG00000169679_ENSG00000113522 ENSG00000149311_ENSG00000134982 ENSG00000173273_ENSG00000143799 ENSG00000149311_ENSG00000143799…	ENSG00000017427_ENSG00000122691_ENSG00000156970
6	GO:0120031	plasma membrane bounded cell projection assembly	58	0.0514184	242	0.00877384	1	0.0285714	2.43131e-08	1.20962e-07	4.3292e-11	2.93833e-10	0.846916	1	ENSG00000121289_ENSG00000083312_ENSG00000094631_ENSG00000198707_ENSG00000142731_ENSG00000166851_ENSG00000174799_ENSG00000103494_ENSG00000174483_ENSG00000170312_ENSG00000109756_ENSG00000116127_ENSG00000122545_ENSG00000275911_ENSG00000213397_ENSG00000072062_ENSG00000046651_ENSG00000196363_ENSG00000126001_ENSG00000115355_ENSG00000136811_ENSG00000101624_ENSG00000163482_ENSG00000138071_ENSG00000147400…	ENSG00000174483 ENSG00000204843_ENSG00000135315 ENSG00000174799_ENSG00000078674 ENSG00000213923_ENSG00000103494 ENSG00000141577_ENSG00000075618 ENSG00000108953_ENSG00000101624 ENSG00000142731_ENSG00000170312 ENSG00000205250_ENSG00000117155 ENSG00000136811_ENSG00000072062 ENSG00000136861_ENSG00000117155 ENSG00000139350_ENSG00000046651 ENSG00000151849_ENSG00000046651 ENSG00000160299_ENSG00000075618…	ENSG00000142731
7	GO:0046605	regulation of centrosome cycle	20	0.0177305	28	0.00101515	3	0.0857143	1.86411e-11	1.25259e-10	6.35105e-11	4.23846e-10	0.021728	0.181448	ENSG00000142731_ENSG00000159069_ENSG00000255112_ENSG00000083937_ENSG00000108773_ENSG00000168944_ENSG00000130695_ENSG00000114166_ENSG00000126001_ENSG00000151849_ENSG00000087586_ENSG00000123473_ENSG00000138160_ENSG00000136861_ENSG00000170248_ENSG00000181163_ENSG00000163611_ENSG00000101624_ENSG00000141577_ENSG00000117650	ENSG00000141577 ENSG00000142731_ENSG00000163611 ENSG00000168944_ENSG00000141577 ENSG00000168944_ENSG00000151849 ENSG00000163611_ENSG00000142731 ENSG00000151849_ENSG00000151849 ENSG00000168944_ENSG00000114166 ENSG00000126001_ENSG00000126001 ENSG00000163611_ENSG00000136861 ENSG00000142731_ENSG00000123473 ENSG00000151849_ENSG00000108773 ENSG00000114166_ENSG00000101624 ENSG00000142731_ENSG00000123473…	ENSG00000123473_ENSG00000138160_ENSG00000142731
7	GO:0010638	positive regulation of organelle organization	94	0.0833333	380	0.0137771	2	0.0571429	7.22839e-15	6.03461e-14	6.38154e-11	4.24107e-10	0.805653	1	ENSG00000108953_ENSG00000147601_ENSG00000102882_ENSG00000036257_ENSG00000108107_ENSG00000164924_ENSG00000113648_ENSG00000158828_ENSG00000164400_ENSG00000171992_ENSG00000171105_ENSG00000077463_ENSG00000274474_ENSG00000128245_ENSG00000078900_ENSG00000185345_ENSG00000017427_ENSG00000089159_ENSG00000096717_ENSG00000087586_ENSG00000174405_ENSG00000166164_ENSG00000117650_ENSG00000075618_ENSG00000143379…	ENSG00000134308 ENSG00000175793_ENSG00000036257 ENSG00000170027_ENSG00000079246 ENSG00000135486_ENSG00000085224 ENSG00000104320_ENSG00000136807 ENSG00000175054_ENSG00000109670 ENSG00000185345_ENSG00000170027 ENSG00000274474_ENSG00000096717 ENSG00000104320_ENSG00000178999 ENSG00000185345_ENSG00000020922 ENSG00000141510_ENSG00000100603 ENSG00000136807_ENSG00000170027 ENSG00000172403_ENSG00000141510…	ENSG00000142731_ENSG00000017427
7	GO:0019220	regulation of phosphate metabolic process	166	0.147163	1248	0.0452469	4	0.114286	1.14481e-10	7.29234e-10	8.61585e-11	5.65526e-10	0.782193	1	ENSG00000139687_ENSG00000136807_ENSG00000269335_ENSG00000150991_ENSG00000206279_ENSG00000076604_ENSG00000095015_ENSG00000090339_ENSG00000135341_ENSG00000101146_ENSG00000094631_ENSG00000019582_ENSG00000157110_ENSG00000110092_ENSG00000171867_ENSG00000135446_ENSG00000166851_ENSG00000140443_ENSG00000231617_ENSG00000254087_ENSG00000110651_ENSG00000143799_ENSG00000165409_ENSG00000055208_ENSG00000163291…	ENSG00000096717 ENSG00000181163_ENSG00000078747 ENSG00000106799_ENSG00000078900 ENSG00000181449_ENSG00000198400 ENSG00000242372_ENSG00000055208 ENSG00000175104_ENSG00000094631 ENSG00000150991_ENSG00000146648 ENSG00000204628_ENSG00000078900 ENSG00000227046_ENSG00000137486 ENSG00000181163_ENSG00000138778 ENSG00000150991_ENSG00000067560 ENSG00000095015_ENSG00000146648 ENSG00000158092_ENSG00000126457…
8	GO:0043066	negative regulation of apoptotic process	89	0.0789007	519	0.0188166	4	0.114286	5.57414e-12	3.88779e-11	1.19888e-10	7.80497e-10	0.295983	0.823906	ENSG00000164134_ENSG00000108691_ENSG00000012504_ENSG00000126709_ENSG00000119335_ENSG00000174405_ENSG00000096717_ENSG00000017427_ENSG00000180370_ENSG00000164109_ENSG00000185345_ENSG00000078900_ENSG00000106211_ENSG00000274474_ENSG00000126226_ENSG00000107485_ENSG00000173846_ENSG00000136997_ENSG00000164400_ENSG00000118193_ENSG00000154229_ENSG00000158828_ENSG00000196781_ENSG00000164924_ENSG00000108953…	ENSG00000141510 ENSG00000274474_ENSG00000096717 ENSG00000145675_ENSG00000150991 ENSG00000170312_ENSG00000146648 ENSG00000154229_ENSG00000150991 ENSG00000188906_ENSG00000107643 ENSG00000164924_ENSG00000106799 ENSG00000164924_ENSG00000141582 ENSG00000164924_ENSG00000150991 ENSG00000196924_ENSG00000096717 ENSG00000136997_ENSG00000090339 ENSG00000145425_ENSG00000175104 ENSG00000181163_ENSG00000090339…	ENSG00000118193_ENSG00000141448_ENSG00000123473_ENSG00000017427
7	GO:0034502	protein localization to chromosome	21	0.018617	30	0.00108767	1	0.0285714	4.2977e-11	2.81072e-10	1.9997e-10	1.28093e-09	0.487244	1	ENSG00000137812_ENSG00000175054_ENSG00000139687_ENSG00000117748_ENSG00000166848_ENSG00000173273_ENSG00000178999_ENSG00000156970_ENSG00000079246_ENSG00000113648_ENSG00000167842_ENSG00000115163_ENSG00000161036_ENSG00000139618_ENSG00000107854_ENSG00000164754_ENSG00000132604_ENSG00000085224_ENSG00000166851_ENSG00000170312_ENSG00000091831	ENSG00000079246 ENSG00000115163_ENSG00000139618 ENSG00000164754_ENSG00000079246 ENSG00000091831_ENSG00000113648 ENSG00000115163_ENSG00000139618 ENSG00000178999_ENSG00000079246 ENSG00000132604_ENSG00000117748 ENSG00000139618_ENSG00000156970 ENSG00000178999_ENSG00000079246 ENSG00000117748_ENSG00000170312 ENSG00000178999_ENSG00000137812 ENSG00000167842_ENSG00000079246 ENSG00000113648_ENSG00000085224…	ENSG00000156970
8	GO:0006511	ubiquitin-dependent protein catabolic process	81	0.0718085	556	0.0201581	2	0.0571429	1.21509e-19	1.53032e-18	2.07345e-10	1.32286e-09	0.731568	1	ENSG00000100804_ENSG00000100567_ENSG00000166167_ENSG00000103275_ENSG00000055130_ENSG00000089053_ENSG00000176248_ENSG00000116663_ENSG00000130177_ENSG00000105325_ENSG00000163636_ENSG00000131467_ENSG00000139842_ENSG00000134982_ENSG00000068903_ENSG00000137486_ENSG00000178999_ENSG00000234651_ENSG00000094880_ENSG00000156970_ENSG00000204463_ENSG00000196510_ENSG00000078747_ENSG00000072803_ENSG00000109670…	ENSG00000055130 ENSG00000185345_ENSG00000094880 ENSG00000153107_ENSG00000153107 ENSG00000164162_ENSG00000113712 ENSG00000166167_ENSG00000103275 ENSG00000141510_ENSG00000135679 ENSG00000150991_ENSG00000104517 ENSG00000154473_ENSG00000096717 ENSG00000141510_ENSG00000103266 ENSG00000145604_ENSG00000036257 ENSG00000178999_ENSG00000141510 ENSG00000150991_ENSG00000103266 ENSG00000150991_ENSG00000055130…	ENSG00000156970_ENSG00000118193
7	GO:0019941	modification-dependent protein catabolic process	81	0.0718085	556	0.0201581	2	0.0571429	2.01254e-19	2.47801e-18	2.63067e-10	1.67168e-09	0.731568	1	ENSG00000094880_ENSG00000137486_ENSG00000178999_ENSG00000234651_ENSG00000068903_ENSG00000134982_ENSG00000139842_ENSG00000131467_ENSG00000105325_ENSG00000130177_ENSG00000163636_ENSG00000116663_ENSG00000089053_ENSG00000055130_ENSG00000176248_ENSG00000103275_ENSG00000100804_ENSG00000100567_ENSG00000166167_ENSG00000284126_ENSG00000103266_ENSG00000283100_ENSG00000104517_ENSG00000153107_ENSG00000138411…	ENSG00000141510 ENSG00000178999_ENSG00000129559 ENSG00000170312_ENSG00000053900 ENSG00000130177_ENSG00000182979 ENSG00000204463_ENSG00000087586 ENSG00000141510_ENSG00000113558 ENSG00000145604_ENSG00000105325 ENSG00000283100_ENSG00000135679 ENSG00000229524_ENSG00000055130 ENSG00000135679_ENSG00000150991 ENSG00000184787_ENSG00000147133 ENSG00000164162_ENSG00000182979 ENSG00000233348_ENSG00000055130…	ENSG00000156970_ENSG00000118193
6	GO:0060548	negative regulation of cell death	95	0.0842199	575	0.0208469	4	0.114286	1.54098e-11	1.04502e-10	3.72739e-10	2.3592e-09	0.339854	0.865084	ENSG00000175793_ENSG00000146247_ENSG00000175104_ENSG00000132356_ENSG00000147378_ENSG00000084207_ENSG00000073282_ENSG00000196591_ENSG00000178999_ENSG00000145675_ENSG00000204628_ENSG00000121022_ENSG00000168610_ENSG00000104365_ENSG00000181163_ENSG00000135046_ENSG00000188603_ENSG00000158092_ENSG00000074800_ENSG00000012048_ENSG00000131467_ENSG00000104312_ENSG00000146648_ENSG00000109320_ENSG00000004487…	ENSG00000150991 ENSG00000162734_ENSG00000150991 ENSG00000176170_ENSG00000108953 ENSG00000118503_ENSG00000170315 ENSG00000178999_ENSG00000106211 ENSG00000136997_ENSG00000127191 ENSG00000176170_ENSG00000135679 ENSG00000140443_ENSG00000095002 ENSG00000198400_ENSG00000118503 ENSG00000175104_ENSG00000119335 ENSG00000170430_ENSG00000141510 ENSG00000175793_ENSG00000181163 ENSG00000274474_ENSG00000116478…	ENSG00000141448_ENSG00000118193_ENSG00000017427_ENSG00000123473
9	GO:1903052	positive regulation of proteolysis involved in cellular protein catabolic process	55	0.0487589	318	0.0115293	1	0.0285714	1.18711e-19	1.50367e-18	4.0949e-10	2.58156e-09	0.830887	1	ENSG00000204628_ENSG00000068903_ENSG00000094880_ENSG00000053900_ENSG00000164162_ENSG00000117399_ENSG00000234651_ENSG00000229524_ENSG00000131467_ENSG00000113712_ENSG00000150991_ENSG00000147133_ENSG00000116030_ENSG00000100902_ENSG00000176386_ENSG00000130177_ENSG00000105325_ENSG00000166851_ENSG00000163636_ENSG00000198742_ENSG00000170312_ENSG00000188906_ENSG00000100804_ENSG00000100567_ENSG00000166167…	ENSG00000150991 ENSG00000153107_ENSG00000068878 ENSG00000150991_ENSG00000117399 ENSG00000130177_ENSG00000166851 ENSG00000228760_ENSG00000130177 ENSG00000164109_ENSG00000100902 ENSG00000163636_ENSG00000176386 ENSG00000196510_ENSG00000105325 ENSG00000176386_ENSG00000130177 ENSG00000176248_ENSG00000105325 ENSG00000196510_ENSG00000188612 ENSG00000196510_ENSG00000150991 ENSG00000185345_ENSG00000100804…	ENSG00000156970
8	GO:0045862	positive regulation of proteolysis	75	0.0664894	462	0.0167501	2	0.0571429	9.07602e-17	8.36968e-16	4.3269e-10	2.71709e-09	0.690323	1	ENSG00000028137_ENSG00000137752_ENSG00000153107_ENSG00000283100_ENSG00000103266_ENSG00000284126_ENSG00000135679_ENSG00000154473_ENSG00000072803_ENSG00000109670_ENSG00000041357_ENSG00000096155_ENSG00000104312_ENSG00000156970_ENSG00000158717_ENSG00000204463_ENSG00000196510_ENSG00000188612_ENSG00000168610_ENSG00000204628_ENSG00000068903_ENSG00000234651_ENSG00000094880_ENSG00000166949_ENSG00000131467…	ENSG00000153107 ENSG00000166295_ENSG00000041357 ENSG00000198742_ENSG00000041357 ENSG00000188612_ENSG00000164162 ENSG00000176386_ENSG00000188612 ENSG00000196591_ENSG00000164162 ENSG00000166295_ENSG00000153107 ENSG00000164109_ENSG00000055130 ENSG00000150991_ENSG00000156970 ENSG00000196591_ENSG00000109670 ENSG00000204628_ENSG00000094880 ENSG00000176386_ENSG00000113712 ENSG00000135679_ENSG00000104312…	ENSG00000183287_ENSG00000156970
10	GO:2000060	positive regulation of ubiquitin-dependent protein catabolic process	48	0.0425532	297	0.0107679	1	0.0285714	8.8773e-17	8.22083e-16	8.82355e-10	5.43381e-09	0.786885	1	ENSG00000135679_ENSG00000185345_ENSG00000164109_ENSG00000154473_ENSG00000153107_ENSG00000004897_ENSG00000283100_ENSG00000103266_ENSG00000284126_ENSG00000163564_ENSG00000156970_ENSG00000158717_ENSG00000196510_ENSG00000188612_ENSG00000109670_ENSG00000166295_ENSG00000213923_ENSG00000173846_ENSG00000041357_ENSG00000131467_ENSG00000116030_ENSG00000147133_ENSG00000113712_ENSG00000150991_ENSG00000204628…	ENSG00000150991 ENSG00000156970_ENSG00000154473 ENSG00000164109_ENSG00000100804 ENSG00000185345_ENSG00000089053 ENSG00000130177_ENSG00000068903 ENSG00000166167_ENSG00000055130 ENSG00000188612_ENSG00000004897 ENSG00000156970_ENSG00000004897 ENSG00000176386_ENSG00000094880 ENSG00000176248_ENSG00000131467 ENSG00000135679_ENSG00000100902 ENSG00000170312_ENSG00000166167 ENSG00000284126_ENSG00000103266…	ENSG00000156970
6	GO:0043632	modification-dependent macromolecule catabolic process	82	0.072695	557	0.0201943	2	0.0571429	2.40624e-19	2.94631e-18	9.54893e-10	5.8579e-09	0.737991	1	ENSG00000116663_ENSG00000105325_ENSG00000130177_ENSG00000163636_ENSG00000100804_ENSG00000166167_ENSG00000100567_ENSG00000130713_ENSG00000103275_ENSG00000089053_ENSG00000055130_ENSG00000176248_ENSG00000134982_ENSG00000068903_ENSG00000178999_ENSG00000137486_ENSG00000234651_ENSG00000094880_ENSG00000131467_ENSG00000139842_ENSG00000072803_ENSG00000109670_ENSG00000128731_ENSG00000041357_ENSG00000096155…	ENSG00000089053 ENSG00000154473_ENSG00000055130 ENSG00000109670_ENSG00000036257 ENSG00000104517_ENSG00000004897 ENSG00000154473_ENSG00000053900 ENSG00000196510_ENSG00000166167 ENSG00000283100_ENSG00000041357 ENSG00000185345_ENSG00000087586 ENSG00000135679_ENSG00000041357 ENSG00000055130_ENSG00000074319 ENSG00000141510_ENSG00000113558 ENSG00000166167_ENSG00000004897 ENSG00000117399_ENSG00000139842…	ENSG00000156970_ENSG00000118193
7	GO:0036297	interstrand cross-link repair	18	0.0159574	53	0.00192154	1	0.0285714	4.65961e-09	2.51711e-08	1.10987e-09	6.73098e-09	0.435463	0.973146	ENSG00000187741_ENSG00000221829_ENSG00000115392_ENSG00000198690_ENSG00000077152_ENSG00000170315_ENSG00000162607_ENSG00000112039_ENSG00000140525_ENSG00000117748_ENSG00000175054_ENSG00000144554_ENSG00000150991_ENSG00000051180_ENSG00000276787_ENSG00000130997_ENSG00000118655_ENSG00000158169	ENSG00000144554 ENSG00000276787_ENSG00000150991 ENSG00000198690_ENSG00000077152 ENSG00000144554_ENSG00000112039 ENSG00000144554_ENSG00000221829 ENSG00000276787_ENSG00000117748 ENSG00000150991_ENSG00000144554 ENSG00000175054_ENSG00000175054 ENSG00000187741_ENSG00000130997 ENSG00000144554_ENSG00000130997 ENSG00000140525_ENSG00000144554 ENSG00000158169_ENSG00000115392 ENSG00000187741_ENSG00000051180…	ENSG00000144554
7	GO:0043069	negative regulation of programmed cell death	89	0.0789007	519	0.0188166	4	0.114286	1.84972e-11	1.24672e-10	1.12828e-09	6.81669e-09	0.295983	0.823906	ENSG00000107643_ENSG00000028137_ENSG00000163631_ENSG00000086061_ENSG00000123473_ENSG00000135679_ENSG00000100906_ENSG00000198400_ENSG00000162734_ENSG00000106799_ENSG00000141582_ENSG00000275013_ENSG00000020922_ENSG00000146648_ENSG00000104312_ENSG00000004487_ENSG00000109320_ENSG00000196924_ENSG00000078747_ENSG00000176915_ENSG00000145675_ENSG00000121022_ENSG00000168610_ENSG00000178999_ENSG00000074800…	ENSG00000086061 ENSG00000108953_ENSG00000078747 ENSG00000146648_ENSG00000121022 ENSG00000150991_ENSG00000073282 ENSG00000109320_ENSG00000127191 ENSG00000147378_ENSG00000118503 ENSG00000164924_ENSG00000123473 ENSG00000162734_ENSG00000164924 ENSG00000181163_ENSG00000096717 ENSG00000168610_ENSG00000170312 ENSG00000178999_ENSG00000104365 ENSG00000168610_ENSG00000164924 ENSG00000198400_ENSG00000163631…	ENSG00000118193_ENSG00000141448_ENSG00000017427_ENSG00000123473
6	GO:0051174	regulation of phosphorus metabolic process	166	0.147163	1248	0.0452469	4	0.114286	2.41088e-10	1.49258e-09	1.17087e-09	7.04728e-09	0.782193	1	ENSG00000172061_ENSG00000143971_ENSG00000176170_ENSG00000169515_ENSG00000171720_ENSG00000114251_ENSG00000197921_ENSG00000102145_ENSG00000069248_ENSG00000184216_ENSG00000133895_ENSG00000006062_ENSG00000097007_ENSG00000074319_ENSG00000118046_ENSG00000167193_ENSG00000170312_ENSG00000197299_ENSG00000188906_ENSG00000127191_ENSG00000141510_ENSG00000142192_ENSG00000100784_ENSG00000170315_ENSG00000181449…	ENSG00000141480 ENSG00000150991_ENSG00000010810 ENSG00000169515_ENSG00000068903 ENSG00000136997_ENSG00000103479 ENSG00000166508_ENSG00000123983 ENSG00000150991_ENSG00000141480 ENSG00000166913_ENSG00000072062 ENSG00000150991_ENSG00000096384 ENSG00000140443_ENSG00000020922 ENSG00000096717_ENSG00000096384 ENSG00000198400_ENSG00000078747 ENSG00000104365_ENSG00000096717 ENSG00000141510_ENSG00000115414…
8	GO:1903364	positive regulation of cellular protein catabolic process	56	0.0496454	320	0.0116018	1	0.0285714	1.23869e-18	1.40725e-17	2.39047e-09	1.40694e-08	0.836403	1	ENSG00000113712_ENSG00000150991_ENSG00000147133_ENSG00000116030_ENSG00000229524_ENSG00000131467_ENSG00000094880_ENSG00000164162_ENSG00000053900_ENSG00000234651_ENSG00000117399_ENSG00000204628_ENSG00000068903_ENSG00000055130_ENSG00000089053_ENSG00000170315_ENSG00000176248_ENSG00000113558_ENSG00000068878_ENSG00000100804_ENSG00000188906_ENSG00000166167_ENSG00000100567_ENSG00000105325_ENSG00000130177…	ENSG00000089053 ENSG00000196510_ENSG00000094880 ENSG00000166295_ENSG00000004897 ENSG00000176248_ENSG00000117399 ENSG00000166295_ENSG00000004897 ENSG00000147133_ENSG00000116030 ENSG00000150991_ENSG00000166851 ENSG00000229524_ENSG00000166851 ENSG00000188906_ENSG00000055130 ENSG00000100804_ENSG00000156970 ENSG00000164162_ENSG00000103266 ENSG00000188612_ENSG00000068903 ENSG00000150991_ENSG00000166295…	ENSG00000156970
6	GO:1902531	regulation of intracellular signal transduction	185	0.164007	1613	0.0584802	3	0.0857143	1.126e-12	8.21754e-12	2.41366e-09	1.41536e-08	0.944481	1	ENSG00000182162_ENSG00000136999_ENSG00000167653_ENSG00000113522_ENSG00000125826_ENSG00000067182_ENSG00000170458_ENSG00000117748_ENSG00000175054_ENSG00000086061_ENSG00000106462_ENSG00000198001_ENSG00000100906_ENSG00000162734_ENSG00000198400_ENSG00000146648_ENSG00000104312_ENSG00000133119_ENSG00000123374_ENSG00000020922_ENSG00000149311_ENSG00000078747_ENSG00000083168_ENSG00000092201_ENSG00000185359…	ENSG00000078747 ENSG00000175104_ENSG00000175104 ENSG00000204628_ENSG00000074800 ENSG00000121022_ENSG00000140443 ENSG00000204628_ENSG00000134086 ENSG00000196591_ENSG00000127334 ENSG00000150991_ENSG00000169756 ENSG00000238134_ENSG00000092201 ENSG00000110651_ENSG00000196924 ENSG00000198400_ENSG00000102882 ENSG00000141480_ENSG00000107485 ENSG00000135679_ENSG00000078900 ENSG00000231617_ENSG00000100393…
8	GO:0033048	negative regulation of mitotic sister chromatid segregation	12	0.0106383	13	0.000471322	1	0.0285714	2.24301e-09	1.26759e-08	2.628e-09	1.52424e-08	0.316225	0.845635	ENSG00000002822_ENSG00000112742_ENSG00000154473_ENSG00000149311_ENSG00000169679_ENSG00000156970_ENSG00000071539_ENSG00000166851_ENSG00000134982_ENSG00000085224_ENSG00000164611_ENSG00000173273	ENSG00000134982 ENSG00000169679_ENSG00000154473 ENSG00000169679_ENSG00000156970 ENSG00000169679_ENSG00000134982 ENSG00000156970_ENSG00000156970 ENSG00000166851_ENSG00000134982 ENSG00000154473_ENSG00000154473 ENSG00000156970_ENSG00000002822 ENSG00000134982_ENSG00000156970 ENSG00000164611_ENSG00000071539 ENSG00000156970_ENSG00000166851 ENSG00000169679_ENSG00000134982 ENSG00000173273_ENSG00000002822…	ENSG00000156970
7	GO:0033046	negative regulation of sister chromatid segregation	12	0.0106383	13	0.000471322	1	0.0285714	4.61849e-09	2.50102e-08	2.628e-09	1.52424e-08	0.316225	0.845635	ENSG00000071539_ENSG00000166851_ENSG00000164611_ENSG00000085224_ENSG00000134982_ENSG00000173273_ENSG00000002822_ENSG00000112742_ENSG00000154473_ENSG00000149311_ENSG00000169679_ENSG00000156970	ENSG00000156970 ENSG00000166851_ENSG00000134982 ENSG00000169679_ENSG00000156970 ENSG00000169679_ENSG00000154473 ENSG00000169679_ENSG00000134982 ENSG00000156970_ENSG00000166851 ENSG00000169679_ENSG00000071539 ENSG00000156970_ENSG00000134982 ENSG00000173273_ENSG00000002822 ENSG00000071539_ENSG00000134982 ENSG00000154473_ENSG00000154473 ENSG00000156970_ENSG00000002822 ENSG00000134982_ENSG00000156970…	ENSG00000156970
6	GO:0051985	negative regulation of chromosome segregation	12	0.0106383	13	0.000471322	1	0.0285714	9.03841e-09	4.72054e-08	2.628e-09	1.52424e-08	0.316225	0.845635	ENSG00000085224_ENSG00000134982_ENSG00000164611_ENSG00000173273_ENSG00000071539_ENSG00000166851_ENSG00000169679_ENSG00000156970_ENSG00000002822_ENSG00000112742_ENSG00000149311_ENSG00000154473	ENSG00000154473 ENSG00000156970_ENSG00000002822 ENSG00000134982_ENSG00000156970 ENSG00000164611_ENSG00000134982 ENSG00000154473_ENSG00000002822 ENSG00000071539_ENSG00000134982 ENSG00000173273_ENSG00000071539 ENSG00000156970_ENSG00000166851 ENSG00000169679_ENSG00000134982 ENSG00000156970_ENSG00000154473 ENSG00000169679_ENSG00000156970 ENSG00000169679_ENSG00000134982 ENSG00000169679_ENSG00000156970…	ENSG00000156970
8	GO:0001932	regulation of protein phosphorylation	139	0.123227	891	0.0323037	4	0.114286	1.07735e-10	6.90257e-10	2.91998e-09	1.68136e-08	0.644271	1	ENSG00000090339_ENSG00000076604_ENSG00000095015_ENSG00000206279_ENSG00000269335_ENSG00000150991_ENSG00000139687_ENSG00000136807_ENSG00000110651_ENSG00000254087_ENSG00000231617_ENSG00000166851_ENSG00000135446_ENSG00000140443_ENSG00000019582_ENSG00000157110_ENSG00000171867_ENSG00000110092_ENSG00000094631_ENSG00000135341_ENSG00000142627_ENSG00000146674_ENSG00000141480_ENSG00000180370_ENSG00000017427…	ENSG00000171105 ENSG00000198400_ENSG00000110092 ENSG00000141510_ENSG00000006062 ENSG00000175104_ENSG00000078747 ENSG00000185359_ENSG00000150991 ENSG00000161202_ENSG00000067560 ENSG00000150991_ENSG00000135341 ENSG00000269335_ENSG00000106799 ENSG00000170315_ENSG00000106462 ENSG00000170315_ENSG00000175104 ENSG00000198909_ENSG00000109670 ENSG00000198793_ENSG00000121022 ENSG00000135446_ENSG00000078900…	ENSG00000118193_ENSG00000017427_ENSG00000122691_ENSG00000138778
8	GO:0045839	negative regulation of mitotic nuclear division	12	0.0106383	13	0.000471322	1	0.0285714	2.33354e-07	1.03069e-06	7.44568e-09	4.22628e-08	0.316225	0.845635	ENSG00000173273_ENSG00000085224_ENSG00000134982_ENSG00000164611_ENSG00000166851_ENSG00000071539_ENSG00000169679_ENSG00000156970_ENSG00000149311_ENSG00000154473_ENSG00000112742_ENSG00000002822	ENSG00000134982 ENSG00000156970_ENSG00000154473 ENSG00000169679_ENSG00000156970 ENSG00000169679_ENSG00000134982 ENSG00000169679_ENSG00000156970 ENSG00000166851_ENSG00000154473 ENSG00000156970_ENSG00000002822 ENSG00000134982_ENSG00000156970 ENSG00000164611_ENSG00000134982 ENSG00000154473_ENSG00000002822 ENSG00000071539_ENSG00000134982 ENSG00000173273_ENSG00000071539 ENSG00000156970_ENSG00000166851…	ENSG00000156970
9	GO:2000058	regulation of ubiquitin-dependent protein catabolic process	60	0.0531915	353	0.0127982	1	0.0285714	6.95923e-20	9.12985e-19	9.40652e-09	5.30156e-08	0.856772	1	ENSG00000228760_ENSG00000154473_ENSG00000185345_ENSG00000164109_ENSG00000135679_ENSG00000284126_ENSG00000103266_ENSG00000283100_ENSG00000004897_ENSG00000153107_ENSG00000227761_ENSG00000188612_ENSG00000196510_ENSG00000096384_ENSG00000204463_ENSG00000156970_ENSG00000158717_ENSG00000163564_ENSG00000096155_ENSG00000173846_ENSG00000233348_ENSG00000041357_ENSG00000109670_ENSG00000166295_ENSG00000213923…	ENSG00000041357 ENSG00000156970_ENSG00000170315 ENSG00000198742_ENSG00000004897 ENSG00000164162_ENSG00000096384 ENSG00000150991_ENSG00000053900 ENSG00000176386_ENSG00000154473 ENSG00000156970_ENSG00000131467 ENSG00000185345_ENSG00000100567 ENSG00000166167_ENSG00000105325 ENSG00000198742_ENSG00000185345 ENSG00000188906_ENSG00000113558 ENSG00000150991_ENSG00000117399 ENSG00000176248_ENSG00000116030…	ENSG00000156970
6	GO:0043549	regulation of kinase activity	96	0.0851064	489	0.017729	3	0.0857143	3.9143e-11	2.56759e-10	1.35131e-08	7.53618e-08	0.585199	1	ENSG00000079246_ENSG00000206206_ENSG00000084207_ENSG00000113575_ENSG00000109756_ENSG00000175104_ENSG00000175793_ENSG00000140575_ENSG00000104320_ENSG00000181163_ENSG00000072062_ENSG00000163513_ENSG00000134982_ENSG00000167965_ENSG00000145675_ENSG00000067560_ENSG00000115355_ENSG00000166311_ENSG00000100030_ENSG00000105401_ENSG00000185359_ENSG00000107937_ENSG00000198793_ENSG00000149269_ENSG00000020922…	ENSG00000127191 ENSG00000185345_ENSG00000103479 ENSG00000166851_ENSG00000149269 ENSG00000150991_ENSG00000055208 ENSG00000170315_ENSG00000198909 ENSG00000254087_ENSG00000113575 ENSG00000150991_ENSG00000019582 ENSG00000095015_ENSG00000146648 ENSG00000185345_ENSG00000134982 ENSG00000140575_ENSG00000100030 ENSG00000198909_ENSG00000103479 ENSG00000197299_ENSG00000185345 ENSG00000269335_ENSG00000072062…	ENSG00000118193_ENSG00000138778_ENSG00000017427
8	GO:2000816	negative regulation of mitotic sister chromatid separation	10	0.00886525	12	0.000435066	1	0.0285714	7.39692e-08	3.49097e-07	1.67444e-08	9.27338e-08	0.271294	0.782641	ENSG00000169679_ENSG00000156970_ENSG00000154473_ENSG00000149311_ENSG00000112742_ENSG00000002822_ENSG00000164611_ENSG00000134982_ENSG00000166851_ENSG00000071539	ENSG00000156970 ENSG00000166851_ENSG00000134982 ENSG00000169679_ENSG00000156970 ENSG00000169679_ENSG00000154473 ENSG00000169679_ENSG00000134982 ENSG00000156970_ENSG00000071539 ENSG00000156970_ENSG00000166851 ENSG00000169679_ENSG00000002822 ENSG00000071539_ENSG00000134982 ENSG00000154473_ENSG00000154473 ENSG00000156970_ENSG00000156970 ENSG00000164611_ENSG00000002822 ENSG00000134982	ENSG00000156970
7	GO:1905819	negative regulation of chromosome separation	10	0.00886525	12	0.000435066	1	0.0285714	1.46297e-07	6.58039e-07	1.67444e-08	9.27338e-08	0.271294	0.782641	ENSG00000002822_ENSG00000112742_ENSG00000154473_ENSG00000149311_ENSG00000156970_ENSG00000169679_ENSG00000071539_ENSG00000166851_ENSG00000164611_ENSG00000134982	ENSG00000134982 ENSG00000156970_ENSG00000154473 ENSG00000169679_ENSG00000156970 ENSG00000169679_ENSG00000134982 ENSG00000169679_ENSG00000156970 ENSG00000166851_ENSG00000156970 ENSG00000164611_ENSG00000154473 ENSG00000156970_ENSG00000002822 ENSG00000134982_ENSG00000134982 ENSG00000154473_ENSG00000002822 ENSG00000071539_ENSG00000166851 ENSG00000169679_ENSG00000071539 ENSG00000156970	ENSG00000156970
9	GO:1903322	positive regulation of protein modification by small protein conjugation or removal	50	0.0443262	261	0.00946269	1	0.0285714	8.15594e-17	7.61682e-16	3.81948e-08	2.10798e-07	0.80048	1	ENSG00000176248_ENSG00000055130_ENSG00000170315_ENSG00000089053_ENSG00000068878_ENSG00000113558_ENSG00000103275_ENSG00000166167_ENSG00000100567_ENSG00000100804_ENSG00000188906_ENSG00000163636_ENSG00000114062_ENSG00000166851_ENSG00000130177_ENSG00000105325_ENSG00000170312_ENSG00000168283_ENSG00000176386_ENSG00000100902_ENSG00000155827_ENSG00000150991_ENSG00000136807_ENSG00000012048_ENSG00000131467…	ENSG00000150991 ENSG00000166295_ENSG00000055130 ENSG00000113558_ENSG00000156970 ENSG00000176248_ENSG00000182979 ENSG00000188906_ENSG00000103275 ENSG00000131467_ENSG00000100804 ENSG00000168283_ENSG00000105325 ENSG00000153107_ENSG00000150991 ENSG00000182979_ENSG00000103266 ENSG00000185345_ENSG00000053900 ENSG00000164109_ENSG00000004897 ENSG00000089053_ENSG00000100902 ENSG00000104312_ENSG00000154473…	ENSG00000156970
8	GO:0051784	negative regulation of nuclear division	13	0.0115248	14	0.000507577	1	0.0285714	6.96557e-07	2.89663e-06	3.90098e-08	2.14554e-07	0.337669	0.864143	ENSG00000085224_ENSG00000134982_ENSG00000164611_ENSG00000095002_ENSG00000173273_ENSG00000071539_ENSG00000166851_ENSG00000169679_ENSG00000156970_ENSG00000112742_ENSG00000002822_ENSG00000154473_ENSG00000149311	ENSG00000134982 ENSG00000156970_ENSG00000134982 ENSG00000169679_ENSG00000154473 ENSG00000169679_ENSG00000156970 ENSG00000169679_ENSG00000156970 ENSG00000166851_ENSG00000154473 ENSG00000156970_ENSG00000002822 ENSG00000134982_ENSG00000156970 ENSG00000164611_ENSG00000134982 ENSG00000154473_ENSG00000002822 ENSG00000071539_ENSG00000166851 ENSG00000169679_ENSG00000071539 ENSG00000156970_ENSG00000134982…	ENSG00000156970
10	GO:0031398	positive regulation of protein ubiquitination	48	0.0425532	247	0.00895512	1	0.0285714	5.35203e-17	5.10644e-16	6.13439e-08	3.35081e-07	0.786885	1	ENSG00000168283_ENSG00000170312_ENSG00000105325_ENSG00000130177_ENSG00000114062_ENSG00000163636_ENSG00000166851_ENSG00000176386_ENSG00000100902_ENSG00000068878_ENSG00000113558_ENSG00000055130_ENSG00000089053_ENSG00000170315_ENSG00000176248_ENSG00000188906_ENSG00000100804_ENSG00000166167_ENSG00000100567_ENSG00000164162_ENSG00000053900_ENSG00000117399_ENSG00000176170_ENSG00000094880_ENSG00000136807…	ENSG00000094880 ENSG00000150991_ENSG00000130177 ENSG00000164162_ENSG00000053900 ENSG00000117399_ENSG00000150991 ENSG00000176386_ENSG00000100902 ENSG00000166851_ENSG00000089053 ENSG00000153107_ENSG00000150991 ENSG00000188906_ENSG00000141480 ENSG00000185345_ENSG00000100804 ENSG00000104312_ENSG00000105325 ENSG00000170312_ENSG00000105325 ENSG00000156970_ENSG00000113558 ENSG00000136807_ENSG00000094880…	ENSG00000156970
7	GO:0045931	positive regulation of mitotic cell cycle	26	0.0230496	33	0.00119643	1	0.0285714	2.51088e-08	1.24359e-07	8.93732e-08	4.81589e-07	0.563466	1	ENSG00000094804_ENSG00000113648_ENSG00000110092_ENSG00000154229_ENSG00000036257_ENSG00000142192_ENSG00000182185_ENSG00000097046_ENSG00000126226_ENSG00000080986_ENSG00000170312_ENSG00000171105_ENSG00000146247_ENSG00000135446_ENSG00000167513_ENSG00000087586_ENSG00000093009_ENSG00000135679_ENSG00000017427_ENSG00000141867_ENSG00000139687_ENSG00000146670_ENSG00000164109_ENSG00000137497_ENSG00000169057…	ENSG00000036257 ENSG00000093009_ENSG00000167513 ENSG00000170312_ENSG00000036257 ENSG00000164109_ENSG00000087586 ENSG00000142192_ENSG00000135446 ENSG00000139687_ENSG00000097046 ENSG00000142192_ENSG00000094804 ENSG00000170312_ENSG00000110092 ENSG00000139687_ENSG00000017427 ENSG00000171105_ENSG00000080986 ENSG00000087586_ENSG00000110092 ENSG00000135446_ENSG00000036257 ENSG00000142192_ENSG00000146670…	ENSG00000017427
8	GO:1903050	regulation of proteolysis involved in cellular protein catabolic process	64	0.0567376	372	0.0134871	1	0.0285714	6.63992e-19	7.74306e-18	9.89365e-08	5.31326e-07	0.874668	1	ENSG00000117399_ENSG00000184787_ENSG00000053900_ENSG00000164162_ENSG00000229524_ENSG00000113712_ENSG00000150991_ENSG00000147133_ENSG00000100902_ENSG00000176386_ENSG00000116750_ENSG00000198742_ENSG00000166851_ENSG00000170312_ENSG00000188906_ENSG00000170315_ENSG00000113558_ENSG00000068878_ENSG00000034713_ENSG00000004897_ENSG00000227761_ENSG00000228760_ENSG00000185345_ENSG00000164109_ENSG00000166295…	ENSG00000150991 ENSG00000187555_ENSG00000116750 ENSG00000188612_ENSG00000150991 ENSG00000156970_ENSG00000154473 ENSG00000164109_ENSG00000154473 ENSG00000187555_ENSG00000100804 ENSG00000185345_ENSG00000089053 ENSG00000130177_ENSG00000100567 ENSG00000187555_ENSG00000166167 ENSG00000284126_ENSG00000103266 ENSG00000198742_ENSG00000100567 ENSG00000150991_ENSG00000147133 ENSG00000170312_ENSG00000068903…	ENSG00000156970
6	GO:0007094	mitotic spindle assembly checkpoint	9	0.00797872	11	0.000398811	1	0.0285714	2.97044e-07	1.30675e-06	1.04334e-07	5.5843e-07	0.247765	0.76582	ENSG00000154473_ENSG00000149311_ENSG00000002822_ENSG00000112742_ENSG00000169679_ENSG00000156970_ENSG00000166851_ENSG00000071539_ENSG00000134982	ENSG00000156970 ENSG00000169679_ENSG00000154473 ENSG00000169679_ENSG00000134982 ENSG00000169679_ENSG00000134982 ENSG00000156970_ENSG00000156970 ENSG00000166851_ENSG00000134982 ENSG00000154473_ENSG00000154473 ENSG00000156970_ENSG00000002822 ENSG00000134982_ENSG00000071539 ENSG00000156970_ENSG00000166851 ENSG00000169679_ENSG00000002822 ENSG00000071539	ENSG00000156970
9	GO:0045841	negative regulation of mitotic metaphase/anaphase transition	9	0.00797872	11	0.000398811	1	0.0285714	2.97044e-07	1.30675e-06	1.04334e-07	5.5843e-07	0.247765	0.76582	ENSG00000112742_ENSG00000002822_ENSG00000149311_ENSG00000154473_ENSG00000169679_ENSG00000156970_ENSG00000071539_ENSG00000166851_ENSG00000134982	ENSG00000134982 ENSG00000154473_ENSG00000002822 ENSG00000134982_ENSG00000154473 ENSG00000156970_ENSG00000166851 ENSG00000169679_ENSG00000071539 ENSG00000156970_ENSG00000002822 ENSG00000071539_ENSG00000156970 ENSG00000169679_ENSG00000154473 ENSG00000169679_ENSG00000134982 ENSG00000169679_ENSG00000134982 ENSG00000156970_ENSG00000156970 ENSG00000166851	ENSG00000156970
8	GO:1902100	negative regulation of metaphase/anaphase transition of cell cycle	9	0.00797872	11	0.000398811	1	0.0285714	5.91739e-07	2.49845e-06	1.04334e-07	5.5843e-07	0.247765	0.76582	ENSG00000002822_ENSG00000112742_ENSG00000154473_ENSG00000149311_ENSG00000169679_ENSG00000156970_ENSG00000071539_ENSG00000166851_ENSG00000134982	ENSG00000134982 ENSG00000169679_ENSG00000156970 ENSG00000169679_ENSG00000154473 ENSG00000169679_ENSG00000134982 ENSG00000156970_ENSG00000156970 ENSG00000166851_ENSG00000134982 ENSG00000154473_ENSG00000002822 ENSG00000134982_ENSG00000154473 ENSG00000156970_ENSG00000166851 ENSG00000169679_ENSG00000071539 ENSG00000156970_ENSG00000002822 ENSG00000071539	ENSG00000156970
8	GO:0042325	regulation of phosphorylation	153	0.135638	1047	0.0379595	4	0.114286	6.8818e-12	4.7547e-11	1.45013e-07	7.73563e-07	0.721524	1	ENSG00000142627_ENSG00000146674_ENSG00000141480_ENSG00000055208_ENSG00000163291_ENSG00000180370_ENSG00000017427_ENSG00000141867_ENSG00000066027_ENSG00000165671_ENSG00000130695_ENSG00000112679_ENSG00000227046_ENSG00000161202_ENSG00000171105_ENSG00000118193_ENSG00000094804_ENSG00000158828_ENSG00000154229_ENSG00000122691_ENSG00000156345_ENSG00000116641_ENSG00000102882_ENSG00000090339_ENSG00000206279…	ENSG00000094804 ENSG00000135446_ENSG00000134982 ENSG00000175793_ENSG00000140443 ENSG00000204628_ENSG00000103479 ENSG00000111581_ENSG00000078747 ENSG00000175104_ENSG00000175104 ENSG00000204628_ENSG00000133895 ENSG00000136997_ENSG00000020922 ENSG00000166848_ENSG00000080839 ENSG00000135446_ENSG00000150991 ENSG00000166851_ENSG00000078900 ENSG00000231617_ENSG00000102882 ENSG00000141480_ENSG00000055208…
7	GO:0045732	positive regulation of protein catabolic process	62	0.0549645	340	0.0123269	1	0.0285714	4.10569e-17	3.95151e-16	1.74747e-07	9.29072e-07	0.86601	1	ENSG00000166295_ENSG00000109670_ENSG00000213923_ENSG00000096155_ENSG00000173846_ENSG00000041357_ENSG00000233348_ENSG00000158717_ENSG00000156970_ENSG00000163564_ENSG00000188612_ENSG00000196510_ENSG00000204463_ENSG00000102048_ENSG00000283100_ENSG00000004897_ENSG00000153107_ENSG00000028137_ENSG00000227761_ENSG00000284126_ENSG00000103266_ENSG00000135679_ENSG00000228760_ENSG00000154473_ENSG00000185345…	ENSG00000113712 ENSG00000134982_ENSG00000089053 ENSG00000156970_ENSG00000117399 ENSG00000185345_ENSG00000004897 ENSG00000130177_ENSG00000135679 ENSG00000156970_ENSG00000053900 ENSG00000188612_ENSG00000100567 ENSG00000100902_ENSG00000164162 ENSG00000176248_ENSG00000156970 ENSG00000283100_ENSG00000041357 ENSG00000100804_ENSG00000094880 ENSG00000164162_ENSG00000188612 ENSG00000204628_ENSG00000117399…	ENSG00000156970
7	GO:0006261	DNA-dependent DNA replication	27	0.0239362	63	0.0022841	1	0.0285714	9.16964e-10	5.36072e-09	2.11776e-07	1.1148e-06	0.57733	1	ENSG00000143799_ENSG00000085224_ENSG00000005007_ENSG00000167513_ENSG00000073111_ENSG00000163781_ENSG00000132646_ENSG00000133119_ENSG00000129484_ENSG00000115947_ENSG00000198604_ENSG00000085840_ENSG00000164815_ENSG00000197299_ENSG00000161036_ENSG00000139618_ENSG00000097046_ENSG00000130997_ENSG00000143971_ENSG00000135336_ENSG00000115942_ENSG00000148229_ENSG00000174405_ENSG00000093009_ENSG00000051180…	ENSG00000073111 ENSG00000117748_ENSG00000115947 ENSG00000117748_ENSG00000148229 ENSG00000198604_ENSG00000117748 ENSG00000164815_ENSG00000093009 ENSG00000163781_ENSG00000115942 ENSG00000115947_ENSG00000115947 ENSG00000135336_ENSG00000115947 ENSG00000164815_ENSG00000097046 ENSG00000164815_ENSG00000132646 ENSG00000133119_ENSG00000117748 ENSG00000132646_ENSG00000115942 ENSG00000135336_ENSG00000132646…	ENSG00000085840
6	GO:0051348	negative regulation of transferase activity	56	0.0496454	293	0.0106229	1	0.0285714	7.30398e-10	4.31581e-09	3.1809e-07	1.66346e-06	0.836403	1	ENSG00000134982_ENSG00000172061_ENSG00000166311_ENSG00000094880_ENSG00000164162_ENSG00000053900_ENSG00000117399_ENSG00000131467_ENSG00000074319_ENSG00000181163_ENSG00000097007_ENSG00000150991_ENSG00000133895_ENSG00000139687_ENSG00000176386_ENSG00000100902_ENSG00000254087_ENSG00000130177_ENSG00000163840_ENSG00000140443_ENSG00000105325_ENSG00000166851_ENSG00000163636_ENSG00000175793_ENSG00000135446…	ENSG00000130177 ENSG00000156970_ENSG00000004897 ENSG00000139687_ENSG00000041357 ENSG00000100567_ENSG00000124762 ENSG00000181163_ENSG00000106211 ENSG00000156970_ENSG00000181163 ENSG00000185345_ENSG00000123374 ENSG00000254087_ENSG00000134982 ENSG00000164109_ENSG00000131467 ENSG00000141510_ENSG00000100567 ENSG00000166851_ENSG00000130177 ENSG00000176386_ENSG00000004897 ENSG00000150991_ENSG00000086061…	ENSG00000156970
6	GO:2001020	regulation of response to DNA damage stimulus	32	0.0283688	75	0.00271916	1	0.0285714	3.0077e-07	1.31789e-06	3.5059e-07	1.82742e-06	0.640482	1	ENSG00000019582_ENSG00000157540_ENSG00000143799_ENSG00000132646_ENSG00000170430_ENSG00000163840_ENSG00000012048_ENSG00000136807_ENSG00000166848_ENSG00000097007_ENSG00000170734_ENSG00000111206_ENSG00000143971_ENSG00000163564_ENSG00000122691_ENSG00000124795_ENSG00000149311_ENSG00000077463_ENSG00000162607_ENSG00000004487_ENSG00000136997_ENSG00000146648_ENSG00000067369_ENSG00000183955_ENSG00000143499…	ENSG00000143799 ENSG00000163564_ENSG00000149311 ENSG00000175054_ENSG00000132646 ENSG00000136997_ENSG00000080345 ENSG00000166848_ENSG00000096717 ENSG00000157540_ENSG00000080345 ENSG00000136997_ENSG00000077463 ENSG00000135679_ENSG00000122691 ENSG00000183955_ENSG00000097007 ENSG00000149311_ENSG00000004487 ENSG00000136997_ENSG00000136807 ENSG00000136997_ENSG00000097007 ENSG00000146648_ENSG00000004487…	ENSG00000122691
8	GO:0031145	anaphase-promoting complex-dependent catabolic process	32	0.0283688	190	0.00688855	1	0.0285714	2.22082e-14	1.81959e-13	4.90442e-07	2.53157e-06	0.640482	1	ENSG00000166295_ENSG00000145604_ENSG00000041357_ENSG00000036257_ENSG00000156970_ENSG00000196510_ENSG00000004897_ENSG00000153107_ENSG00000164611_ENSG00000087586_ENSG00000154473_ENSG00000164109_ENSG00000176386_ENSG00000100902_ENSG00000166851_ENSG00000163636_ENSG00000105325_ENSG00000130177_ENSG00000170312_ENSG00000100567_ENSG00000100804_ENSG00000176248_ENSG00000089053_ENSG00000170315_ENSG00000068878…	ENSG00000100804 ENSG00000150991_ENSG00000105325 ENSG00000166851_ENSG00000094880 ENSG00000164109_ENSG00000100902 ENSG00000156970_ENSG00000117399 ENSG00000156970_ENSG00000041357 ENSG00000166851_ENSG00000041357 ENSG00000150991_ENSG00000150991 ENSG00000170315_ENSG00000117399 ENSG00000164109_ENSG00000004897 ENSG00000166295_ENSG00000156970 ENSG00000166295_ENSG00000117399 ENSG00000164162_ENSG00000087586…	ENSG00000156970
8	GO:0031400	negative regulation of protein modification process	90	0.0797872	509	0.0184541	2	0.0571429	4.57737e-14	3.69543e-13	5.16413e-07	2.65703e-06	0.784957	1	ENSG00000104365_ENSG00000181163_ENSG00000158092_ENSG00000166848_ENSG00000012048_ENSG00000131467_ENSG00000166311_ENSG00000094880_ENSG00000137486_ENSG00000068903_ENSG00000204628_ENSG00000134982_ENSG00000111206_ENSG00000176248_ENSG00000141027_ENSG00000084207_ENSG00000089053_ENSG00000166913_ENSG00000100567_ENSG00000100804_ENSG00000163636_ENSG00000175793_ENSG00000088305_ENSG00000105325_ENSG00000130177…	ENSG00000105325 ENSG00000123374_ENSG00000078747 ENSG00000150991_ENSG00000108953 ENSG00000123374_ENSG00000106211 ENSG00000108953_ENSG00000150991 ENSG00000175793_ENSG00000150991 ENSG00000185345_ENSG00000117399 ENSG00000124762_ENSG00000068903 ENSG00000156970_ENSG00000137486 ENSG00000274474_ENSG00000122691 ENSG00000163291_ENSG00000100804 ENSG00000147133_ENSG00000140443 ENSG00000150991_ENSG00000150991…	ENSG00000122691_ENSG00000156970
7	GO:0031331	positive regulation of cellular catabolic process	76	0.0673759	403	0.014611	3	0.0857143	1.03146e-16	9.47228e-16	1.02493e-06	5.17331e-06	0.423813	0.956091	ENSG00000166295_ENSG00000213923_ENSG00000173846_ENSG00000233348_ENSG00000171105_ENSG00000158828_ENSG00000163564_ENSG00000100354_ENSG00000122691_ENSG00000227761_ENSG00000004897_ENSG00000196235_ENSG00000080561_ENSG00000096717_ENSG00000017427_ENSG00000185345_ENSG00000164109_ENSG00000228760_ENSG00000118046_ENSG00000176386_ENSG00000100902_ENSG00000110651_ENSG00000100226_ENSG00000170312_ENSG00000198742…	ENSG00000117399 ENSG00000166167_ENSG00000150991 ENSG00000188612_ENSG00000117399 ENSG00000153107_ENSG00000156970 ENSG00000283100_ENSG00000041357 ENSG00000100804_ENSG00000188612 ENSG00000204628_ENSG00000094880 ENSG00000164162_ENSG00000004897 ENSG00000130177_ENSG00000053900 ENSG00000188612_ENSG00000135679 ENSG00000156970_ENSG00000100567 ENSG00000100902_ENSG00000164162 ENSG00000176248_ENSG00000188612…	ENSG00000017427_ENSG00000122691_ENSG00000156970
9	GO:0001934	positive regulation of protein phosphorylation	97	0.0859929	485	0.0175839	3	0.0857143	9.10163e-08	4.23206e-07	1.21483e-06	6.09324e-06	0.592559	1	ENSG00000104312_ENSG00000146648_ENSG00000109670_ENSG00000149269_ENSG00000020922_ENSG00000061938_ENSG00000198793_ENSG00000141646_ENSG00000112742_ENSG00000204209_ENSG00000273529_ENSG00000113522_ENSG00000138778_ENSG00000067182_ENSG00000106799_ENSG00000106462_ENSG00000126457_ENSG00000198400_ENSG00000162734_ENSG00000113302_ENSG00000109756_ENSG00000175104_ENSG00000113575_ENSG00000206206_ENSG00000117090…	ENSG00000124762 ENSG00000204628_ENSG00000175104 ENSG00000204628_ENSG00000142192 ENSG00000146648_ENSG00000168610 ENSG00000197921_ENSG00000115355 ENSG00000198400_ENSG00000113522 ENSG00000166848_ENSG00000204628 ENSG00000254087_ENSG00000142192 ENSG00000163513_ENSG00000102882 ENSG00000141480_ENSG00000166848 ENSG00000167193_ENSG00000061938 ENSG00000198400_ENSG00000141480 ENSG00000175104_ENSG00000102882…	ENSG00000138778_ENSG00000017427_ENSG00000118193
6	GO:0051603	proteolysis involved in cellular protein catabolic process	85	0.0753546	582	0.0211007	2	0.0571429	3.76173e-17	3.65235e-16	1.46229e-06	7.31146e-06	0.756508	1	ENSG00000166295_ENSG00000182979_ENSG00000121067_ENSG00000118193_ENSG00000145604_ENSG00000233348_ENSG00000036257_ENSG00000159069_ENSG00000158828_ENSG00000129559_ENSG00000172977_ENSG00000101849_ENSG00000004897_ENSG00000227761_ENSG00000164611_ENSG00000141480_ENSG00000087586_ENSG00000096717_ENSG00000228760_ENSG00000185345_ENSG00000164109_ENSG00000100902_ENSG00000176386_ENSG00000119912_ENSG00000166851…	ENSG00000150991 ENSG00000233348_ENSG00000074319 ENSG00000228760_ENSG00000004897 ENSG00000164109_ENSG00000170315 ENSG00000284126_ENSG00000125826 ENSG00000185345_ENSG00000156970 ENSG00000176386_ENSG00000135679 ENSG00000141510_ENSG00000135679 ENSG00000176248_ENSG00000100804 ENSG00000156970_ENSG00000068903 ENSG00000117399_ENSG00000096155 ENSG00000164611_ENSG00000129559 ENSG00000178999_ENSG00000141510…	ENSG00000118193_ENSG00000156970
7	GO:1903362	regulation of cellular protein catabolic process	65	0.0576241	374	0.0135596	1	0.0285714	2.14108e-17	2.14498e-16	1.6146e-06	8.04776e-06	0.878791	1	ENSG00000170312_ENSG00000166851_ENSG00000198742_ENSG00000116750_ENSG00000110651_ENSG00000100902_ENSG00000176386_ENSG00000068878_ENSG00000113558_ENSG00000170315_ENSG00000188906_ENSG00000184787_ENSG00000117399_ENSG00000164162_ENSG00000053900_ENSG00000147133_ENSG00000150991_ENSG00000113712_ENSG00000229524_ENSG00000173846_ENSG00000233348_ENSG00000166295_ENSG00000213923_ENSG00000163564_ENSG00000227761…	ENSG00000089053 ENSG00000166295_ENSG00000055130 ENSG00000135679_ENSG00000055130 ENSG00000174842_ENSG00000150991 ENSG00000184787_ENSG00000147133 ENSG00000164162_ENSG00000150991 ENSG00000198742_ENSG00000166851 ENSG00000233348_ENSG00000055130 ENSG00000170315_ENSG00000117399 ENSG00000154473_ENSG00000150991 ENSG00000166851_ENSG00000103266 ENSG00000188906_ENSG00000100567 ENSG00000116750_ENSG00000055130…	ENSG00000156970
6	GO:0043567	regulation of insulin-like growth factor receptor signaling pathway	8	0.0070922	6	0.000217533	1	0.0285714	4.51303e-06	1.66612e-05	2.17111e-06	1.07879e-05	0.2235	0.72867	ENSG00000167779_ENSG00000115457_ENSG00000146247_ENSG00000146674_ENSG00000146678_ENSG00000115461_ENSG00000017427_ENSG00000141753	ENSG00000017427 ENSG00000115457_ENSG00000017427 ENSG00000167779_ENSG00000017427 ENSG00000115461_ENSG00000017427 ENSG00000141753_ENSG00000017427 ENSG00000146678_ENSG00000017427 ENSG00000146674	ENSG00000017427
8	GO:0010824	regulation of centrosome duplication	15	0.0132979	16	0.000580088	2	0.0571429	1.44458e-09	8.31292e-09	3.32147e-06	1.62011e-05	0.0762745	0.40794	ENSG00000114166_ENSG00000163611_ENSG00000141577_ENSG00000101624_ENSG00000181163_ENSG00000108773_ENSG00000083937_ENSG00000170248_ENSG00000168944_ENSG00000142731_ENSG00000151849_ENSG00000255112_ENSG00000136861_ENSG00000159069_ENSG00000123473	ENSG00000108773 ENSG00000114166_ENSG00000101624 ENSG00000142731_ENSG00000151849 ENSG00000168944_ENSG00000123473 ENSG00000151849_ENSG00000136861 ENSG00000142731_ENSG00000163611 ENSG00000168944_ENSG00000151849 ENSG00000163611_ENSG00000142731 ENSG00000151849_ENSG00000141577 ENSG00000168944_ENSG00000141577 ENSG00000142731_ENSG00000142731 ENSG00000163611_ENSG00000101624 ENSG00000151849_ENSG00000123473…	ENSG00000123473_ENSG00000142731
6	GO:0009896	positive regulation of catabolic process	81	0.0718085	422	0.0152998	3	0.0857143	8.37983e-17	7.79289e-16	7.8018e-06	3.71459e-05	0.46632	1	ENSG00000103266_ENSG00000284126_ENSG00000028137_ENSG00000153107_ENSG00000283100_ENSG00000154473_ENSG00000135679_ENSG00000041357_ENSG00000096155_ENSG00000109670_ENSG00000204463_ENSG00000196510_ENSG00000188612_ENSG00000078747_ENSG00000185728_ENSG00000158717_ENSG00000156970_ENSG00000234651_ENSG00000183735_ENSG00000094880_ENSG00000134982_ENSG00000204628_ENSG00000068903_ENSG00000116030_ENSG00000131467…	ENSG00000117399 ENSG00000170315_ENSG00000102048 ENSG00000150991_ENSG00000130177 ENSG00000196510_ENSG00000147133 ENSG00000173846_ENSG00000166851 ENSG00000185345_ENSG00000094880 ENSG00000105325_ENSG00000041357 ENSG00000284126_ENSG00000135679 ENSG00000163564_ENSG00000100902 ENSG00000185345_ENSG00000156970 ENSG00000196510_ENSG00000170315 ENSG00000188612_ENSG00000153107 ENSG00000154473_ENSG00000135679…	ENSG00000017427_ENSG00000122691_ENSG00000156970
7	GO:0006282	regulation of DNA repair	21	0.018617	33	0.00119643	1	0.0285714	5.4159e-07	2.31779e-06	8.28921e-06	3.93491e-05	0.487244	1	ENSG00000122691_ENSG00000124795_ENSG00000143799_ENSG00000162607_ENSG00000077463_ENSG00000067369_ENSG00000146648_ENSG00000163840_ENSG00000170430_ENSG00000004487_ENSG00000132646_ENSG00000012048_ENSG00000096717_ENSG00000170734_ENSG00000051180_ENSG00000117748_ENSG00000166848_ENSG00000136807_ENSG00000104517_ENSG00000111206_ENSG00000080345	ENSG00000104517 ENSG00000136807_ENSG00000051180 ENSG00000132646_ENSG00000096717 ENSG00000132646_ENSG00000132646 ENSG00000146648_ENSG00000012048 ENSG00000170734_ENSG00000132646 ENSG00000170430_ENSG00000012048 ENSG00000051180_ENSG00000132646 ENSG00000170734_ENSG00000077463 ENSG00000104517_ENSG00000096717 ENSG00000143799_ENSG00000012048 ENSG00000143799_ENSG00000012048 ENSG00000132646_ENSG00000067369…	ENSG00000122691
6	GO:0046599	regulation of centriole replication	9	0.00797872	9	0.0003263	2	0.0571429	2.97044e-07	1.30675e-06	8.38751e-06	3.96976e-05	0.0293744	0.218472	ENSG00000114166_ENSG00000163611_ENSG00000101624_ENSG00000108773_ENSG00000181163_ENSG00000151849_ENSG00000142731_ENSG00000123473_ENSG00000136861	ENSG00000123473 ENSG00000142731_ENSG00000142731 ENSG00000151849_ENSG00000151849 ENSG00000163611_ENSG00000142731 ENSG00000163611_ENSG00000101624 ENSG00000151849_ENSG00000123473 ENSG00000151849_ENSG00000136861 ENSG00000142731_ENSG00000108773 ENSG00000114166_ENSG00000101624 ENSG00000142731	ENSG00000142731_ENSG00000123473
8	GO:0071459	protein localization to chromosome, centromeric region	7	0.00620567	8	0.000290044	1	0.0285714	0.000133389	0.000387337	9.09087e-06	4.28992e-05	0.198474	0.689589	ENSG00000137812_ENSG00000167842_ENSG00000156970_ENSG00000178999_ENSG00000139687_ENSG00000170312_ENSG00000115163	ENSG00000139687 ENSG00000170312_ENSG00000137812 ENSG00000156970_ENSG00000139687 ENSG00000178999_ENSG00000115163 ENSG00000178999_ENSG00000156970 ENSG00000178999_ENSG00000156970 ENSG00000167842_ENSG00000170312 ENSG00000178999_ENSG00000137812 ENSG00000167842	ENSG00000156970
7	GO:0030162	regulation of proteolysis	102	0.0904255	652	0.0236386	3	0.0857143	9.45944e-11	6.11396e-10	1.28615e-05	5.96339e-05	0.628164	1	ENSG00000096155_ENSG00000041357_ENSG00000104312_ENSG00000072803_ENSG00000109670_ENSG00000196510_ENSG00000096384_ENSG00000204463_ENSG00000078747_ENSG00000188612_ENSG00000158717_ENSG00000156970_ENSG00000103266_ENSG00000284126_ENSG00000028137_ENSG00000153107_ENSG00000137752_ENSG00000283100_ENSG00000154473_ENSG00000135679_ENSG00000163636_ENSG00000114062_ENSG00000175793_ENSG00000105325_ENSG00000130177…	ENSG00000116030 ENSG00000170315_ENSG00000156970 ENSG00000163636_ENSG00000150991 ENSG00000163636_ENSG00000117399 ENSG00000164162_ENSG00000116030 ENSG00000173846_ENSG00000096384 ENSG00000127191_ENSG00000109670 ENSG00000136997_ENSG00000094631 ENSG00000187555_ENSG00000004897 ENSG00000166295_ENSG00000147133 ENSG00000204628_ENSG00000072803 ENSG00000166167_ENSG00000181449 ENSG00000196591_ENSG00000116030…	ENSG00000183287_ENSG00000156970_ENSG00000168955
6	GO:0044257	cellular protein catabolic process	88	0.0780142	598	0.0216808	2	0.0571429	6.83059e-17	6.4336e-16	1.68775e-05	7.73552e-05	0.77393	1	ENSG00000036257_ENSG00000159069_ENSG00000158828_ENSG00000129559_ENSG00000172977_ENSG00000101849_ENSG00000166295_ENSG00000121067_ENSG00000182979_ENSG00000118193_ENSG00000145604_ENSG00000233348_ENSG00000087586_ENSG00000096717_ENSG00000228760_ENSG00000185345_ENSG00000164109_ENSG00000004897_ENSG00000227761_ENSG00000164611_ENSG00000141480_ENSG00000177565_ENSG00000141510_ENSG00000170315_ENSG00000068878…	ENSG00000164162 ENSG00000176248_ENSG00000006125 ENSG00000036257_ENSG00000004897 ENSG00000130177_ENSG00000117399 ENSG00000185345_ENSG00000113712 ENSG00000134982_ENSG00000089053 ENSG00000156970_ENSG00000006125 ENSG00000284126_ENSG00000117399 ENSG00000153107_ENSG00000150991 ENSG00000181788_ENSG00000036257 ENSG00000170248_ENSG00000094880 ENSG00000164162_ENSG00000078747 ENSG00000141480_ENSG00000141510…	ENSG00000118193_ENSG00000156970
7	GO:0045859	regulation of protein kinase activity	87	0.0771277	400	0.0145022	3	0.0857143	9.08492e-10	5.32531e-09	1.72288e-05	7.8739e-05	0.515638	1	ENSG00000143971_ENSG00000172061_ENSG00000095015_ENSG00000076604_ENSG00000206279_ENSG00000114251_ENSG00000074319_ENSG00000269335_ENSG00000097007_ENSG00000150991_ENSG00000184216_ENSG00000133895_ENSG00000006062_ENSG00000139687_ENSG00000167193_ENSG00000110651_ENSG00000118046_ENSG00000231617_ENSG00000254087_ENSG00000140443_ENSG00000135446_ENSG00000166851_ENSG00000170312_ENSG00000142192_ENSG00000171867…	ENSG00000100030 ENSG00000113575_ENSG00000006062 ENSG00000269335_ENSG00000124762 ENSG00000170312_ENSG00000095015 ENSG00000171094_ENSG00000127191 ENSG00000188906_ENSG00000074319 ENSG00000198400_ENSG00000175104 ENSG00000198400_ENSG00000150991 ENSG00000184216_ENSG00000100030 ENSG00000140575_ENSG00000097007 ENSG00000198793_ENSG00000149269 ENSG00000254087_ENSG00000127191 ENSG00000269335_ENSG00000106462…	ENSG00000118193_ENSG00000017427_ENSG00000138778
8	GO:0031056	regulation of histone modification	26	0.0230496	40	0.00145022	1	0.0285714	1.0769e-09	6.22962e-09	2.88931e-05	0.000128728	0.563466	1	ENSG00000183337_ENSG00000004487_ENSG00000088305_ENSG00000165671_ENSG00000085224_ENSG00000100784_ENSG00000141646_ENSG00000102882_ENSG00000113648_ENSG00000141510_ENSG00000118058_ENSG00000122691_ENSG00000188976_ENSG00000166164_ENSG00000137486_ENSG00000119335_ENSG00000080345_ENSG00000100603_ENSG00000108840_ENSG00000104517_ENSG00000136504_ENSG00000136807_ENSG00000155827_ENSG00000012048_ENSG00000096717…	ENSG00000118058 ENSG00000141510_ENSG00000049768 ENSG00000096717_ENSG00000100603 ENSG00000141646_ENSG00000100603 ENSG00000104517_ENSG00000088305 ENSG00000122691_ENSG00000102882 ENSG00000137486_ENSG00000088305 ENSG00000096717_ENSG00000012048 ENSG00000096717_ENSG00000136504 ENSG00000141510_ENSG00000122691 ENSG00000136807_ENSG00000004487 ENSG00000141510_ENSG00000080345 ENSG00000100603_ENSG00000141510…	ENSG00000122691
8	GO:1902275	regulation of chromatin organization	33	0.0292553	50	0.00181278	1	0.0285714	6.93157e-12	4.77412e-11	3.13956e-05	0.0001391	0.651963	1	ENSG00000088305_ENSG00000156802_ENSG00000178685_ENSG00000085224_ENSG00000100784_ENSG00000141510_ENSG00000118058_ENSG00000188976_ENSG00000137486_ENSG00000136807_ENSG00000155827_ENSG00000100084_ENSG00000012048_ENSG00000093009_ENSG00000183337_ENSG00000004487_ENSG00000077463_ENSG00000165671_ENSG00000141646_ENSG00000102882_ENSG00000172943_ENSG00000113648_ENSG00000122691_ENSG00000166164_ENSG00000080345…	ENSG00000104517 ENSG00000141510_ENSG00000085224 ENSG00000141510_ENSG00000100603 ENSG00000141510_ENSG00000118058 ENSG00000119335_ENSG00000108840 ENSG00000141510_ENSG00000096717 ENSG00000119335_ENSG00000080345 ENSG00000172943_ENSG00000088305 ENSG00000143379_ENSG00000118058 ENSG00000136807_ENSG00000012048 ENSG00000136807_ENSG00000096717 ENSG00000100603_ENSG00000012048 ENSG00000102882_ENSG00000119335…	ENSG00000122691
7	GO:0043408	regulation of MAPK cascade	71	0.0629433	312	0.0113117	1	0.0285714	6.29233e-06	2.26606e-05	4.58495e-05	0.000198184	0.900897	1	ENSG00000185359_ENSG00000078747_ENSG00000141646_ENSG00000109670_ENSG00000149269_ENSG00000104312_ENSG00000146648_ENSG00000106462_ENSG00000086061_ENSG00000126457_ENSG00000162734_ENSG00000164056_ENSG00000198400_ENSG00000106799_ENSG00000167653_ENSG00000204209_ENSG00000084207_ENSG00000141027_ENSG00000206206_ENSG00000117090_ENSG00000109756_ENSG00000175104_ENSG00000121022_ENSG00000115414_ENSG00000111206…	ENSG00000078747 ENSG00000141480_ENSG00000137486 ENSG00000140443_ENSG00000150991 ENSG00000231617_ENSG00000055208 ENSG00000269335_ENSG00000019582 ENSG00000136997_ENSG00000141646 ENSG00000227046_ENSG00000121022 ENSG00000135341_ENSG00000154229 ENSG00000198400_ENSG00000019582 ENSG00000142192_ENSG00000055208 ENSG00000115414_ENSG00000158828 ENSG00000185345_ENSG00000127191 ENSG00000175104_ENSG00000140443…	ENSG00000017427
6	GO:0048145	regulation of fibroblast proliferation	15	0.0132979	15	0.000543833	1	0.0285714	2.98579e-07	1.31089e-06	6.21018e-05	0.000263437	0.378616	0.901106	ENSG00000174405_ENSG00000141510_ENSG00000114251_ENSG00000019582_ENSG00000017427_ENSG00000084207_ENSG00000124762_ENSG00000101412_ENSG00000115414_ENSG00000178685_ENSG00000157933_ENSG00000168283_ENSG00000176170_ENSG00000136997_ENSG00000135446	ENSG00000017427 ENSG00000101412_ENSG00000141510 ENSG00000168283_ENSG00000101412 ENSG00000136997_ENSG00000136997 ENSG00000141510_ENSG00000084207 ENSG00000174405_ENSG00000124762 ENSG00000136997_ENSG00000019582 ENSG00000136997_ENSG00000124762 ENSG00000135446_ENSG00000136997 ENSG00000178685_ENSG00000115414 ENSG00000136997_ENSG00000124762 ENSG00000141510_ENSG00000084207 ENSG00000115414_ENSG00000135446…	ENSG00000017427
6	GO:0051438	regulation of ubiquitin-protein transferase activity	37	0.0328014	198	0.00717859	1	0.0285714	5.12994e-13	3.85884e-12	7.00509e-05	0.000294805	0.694428	1	ENSG00000154473_ENSG00000164109_ENSG00000004897_ENSG00000153107_ENSG00000196510_ENSG00000167110_ENSG00000156970_ENSG00000158828_ENSG00000041357_ENSG00000166295_ENSG00000109670_ENSG00000123374_ENSG00000097007_ENSG00000150991_ENSG00000131467_ENSG00000094880_ENSG00000117399_ENSG00000053900_ENSG00000164162_ENSG00000176248_ENSG00000055130_ENSG00000089053_ENSG00000170315_ENSG00000113558_ENSG00000068878…	ENSG00000100804 ENSG00000156970_ENSG00000004897 ENSG00000156970_ENSG00000004897 ENSG00000176386_ENSG00000094880 ENSG00000176248_ENSG00000123374 ENSG00000167110_ENSG00000100902 ENSG00000170312_ENSG00000100567 ENSG00000150991_ENSG00000004897 ENSG00000053900_ENSG00000094880 ENSG00000153107_ENSG00000153107 ENSG00000164162_ENSG00000004897 ENSG00000164109_ENSG00000156970 ENSG00000176386_ENSG00000150991…	ENSG00000156970
6	GO:0042176	regulation of protein catabolic process	74	0.0656028	425	0.0154086	1	0.0285714	1.1882e-15	1.02297e-14	7.90861e-05	0.000331954	0.910428	1	ENSG00000163564_ENSG00000213923_ENSG00000166295_ENSG00000233348_ENSG00000173846_ENSG00000228760_ENSG00000164109_ENSG00000185345_ENSG00000004897_ENSG00000034713_ENSG00000102048_ENSG00000227761_ENSG00000188906_ENSG00000170315_ENSG00000113558_ENSG00000068878_ENSG00000100902_ENSG00000176386_ENSG00000110651_ENSG00000119912_ENSG00000116750_ENSG00000166851_ENSG00000198742_ENSG00000170312_ENSG00000118503…	ENSG00000117399 ENSG00000196510_ENSG00000114062 ENSG00000116750_ENSG00000096384 ENSG00000188906_ENSG00000055130 ENSG00000166167_ENSG00000114062 ENSG00000150991_ENSG00000089053 ENSG00000176248_ENSG00000105325 ENSG00000130177_ENSG00000028137 ENSG00000164109_ENSG00000166167 ENSG00000198742_ENSG00000053900 ENSG00000089053_ENSG00000150991 ENSG00000164162_ENSG00000100567 ENSG00000185345_ENSG00000096155…	ENSG00000156970
8	GO:0051437	positive regulation of ubiquitin-protein ligase activity involved in regulation of mitotic cell cycle transition	30	0.0265957	175	0.00634472	1	0.0285714	3.81884e-13	2.94291e-12	9.09897e-05	0.000379918	0.616406	1	ENSG00000164109_ENSG00000154473_ENSG00000150991_ENSG00000131467_ENSG00000164162_ENSG00000053900_ENSG00000117399_ENSG00000094880_ENSG00000153107_ENSG00000004897_ENSG00000068878_ENSG00000113558_ENSG00000196510_ENSG00000089053_ENSG00000055130_ENSG00000170315_ENSG00000176248_ENSG00000100804_ENSG00000100567_ENSG00000166167_ENSG00000156970_ENSG00000041357_ENSG00000170312_ENSG00000130177_ENSG00000105325…	ENSG00000130177 ENSG00000166295_ENSG00000150991 ENSG00000196510_ENSG00000055130 ENSG00000100902_ENSG00000176248 ENSG00000176386_ENSG00000130177 ENSG00000153107_ENSG00000117399 ENSG00000166851_ENSG00000105325 ENSG00000156970_ENSG00000094880 ENSG00000196510_ENSG00000105325 ENSG00000170312_ENSG00000150991 ENSG00000176386_ENSG00000100902 ENSG00000166851_ENSG00000089053 ENSG00000153107_ENSG00000053900…	ENSG00000156970
7	GO:1904666	regulation of ubiquitin protein ligase activity	32	0.0283688	185	0.00670727	1	0.0285714	6.9429e-13	5.16965e-12	9.73335e-05	0.000403239	0.640482	1	ENSG00000153107_ENSG00000004897_ENSG00000164109_ENSG00000154473_ENSG00000123374_ENSG00000166295_ENSG00000041357_ENSG00000156970_ENSG00000167110_ENSG00000196510_ENSG00000164162_ENSG00000053900_ENSG00000117399_ENSG00000094880_ENSG00000131467_ENSG00000150991_ENSG00000176386_ENSG00000100902_ENSG00000170312_ENSG00000105325_ENSG00000130177_ENSG00000163636_ENSG00000166851_ENSG00000100804_ENSG00000166167…	ENSG00000094880 ENSG00000153107_ENSG00000004897 ENSG00000164109_ENSG00000153107 ENSG00000164162_ENSG00000150991 ENSG00000156970_ENSG00000156970 ENSG00000176386_ENSG00000089053 ENSG00000130177_ENSG00000154473 ENSG00000164109_ENSG00000100804 ENSG00000156970_ENSG00000123374 ENSG00000167110_ENSG00000100902 ENSG00000170312_ENSG00000004897 ENSG00000176386_ENSG00000094880 ENSG00000176248_ENSG00000004897…	ENSG00000156970
8	GO:0071900	regulation of protein serine/threonine kinase activity	61	0.054078	220	0.00797622	1	0.0285714	2.99714e-09	1.6681e-08	0.000118039	0.000485236	0.861465	1	ENSG00000143971_ENSG00000134982_ENSG00000166311_ENSG00000100030_ENSG00000067560_ENSG00000114251_ENSG00000206279_ENSG00000150991_ENSG00000097007_ENSG00000269335_ENSG00000074319_ENSG00000184216_ENSG00000133895_ENSG00000110651_ENSG00000167193_ENSG00000113575_ENSG00000118046_ENSG00000254087_ENSG00000231617_ENSG00000166851_ENSG00000135446_ENSG00000140443_ENSG00000109756_ENSG00000170312_ENSG00000175104…	ENSG00000106799 ENSG00000175104_ENSG00000096717 ENSG00000150991_ENSG00000086061 ENSG00000175104_ENSG00000105401 ENSG00000188906_ENSG00000074319 ENSG00000118046_ENSG00000198400 ENSG00000205339_ENSG00000110092 ENSG00000150991_ENSG00000086061 ENSG00000198400_ENSG00000102882 ENSG00000150991_ENSG00000096717 ENSG00000118046_ENSG00000104312 ENSG00000127191_ENSG00000096717 ENSG00000106462_ENSG00000104312…	ENSG00000017427
7	GO:0051248	negative regulation of protein metabolic process	140	0.124113	842	0.0305272	3	0.0857143	4.09262e-18	4.44341e-17	0.000125676	0.000515303	0.831078	1	ENSG00000175387_ENSG00000172061_ENSG00000117399_ENSG00000274941_ENSG00000171720_ENSG00000229524_ENSG00000118503_ENSG00000133895_ENSG00000147133_ENSG00000097007_ENSG00000074319_ENSG00000148204_ENSG00000100902_ENSG00000170312_ENSG00000163565_ENSG00000188906_ENSG00000188976_ENSG00000170315_ENSG00000124762_ENSG00000227761_ENSG00000111640_ENSG00000004897_ENSG00000144791_ENSG00000132541_ENSG00000096717…	ENSG00000094880 ENSG00000166295_ENSG00000004897 ENSG00000176248_ENSG00000109320 ENSG00000204628_ENSG00000012048 ENSG00000181163_ENSG00000078747 ENSG00000175793_ENSG00000100902 ENSG00000123374_ENSG00000204628 ENSG00000242372_ENSG00000146648 ENSG00000184787_ENSG00000089053 ENSG00000196510_ENSG00000123374 ENSG00000170312_ENSG00000166851 ENSG00000229524_ENSG00000004897 ENSG00000147133_ENSG00000137486…	ENSG00000168955_ENSG00000156970_ENSG00000122691
7	GO:0032269	negative regulation of cellular protein metabolic process	138	0.12234	798	0.0289319	3	0.0857143	7.2335e-20	9.43351e-19	0.000146396	0.00059415	0.823253	1	ENSG00000277114_ENSG00000049768_ENSG00000164056_ENSG00000129351_ENSG00000128191_ENSG00000283100_ENSG00000104517_ENSG00000028137_ENSG00000153107_ENSG00000107937_ENSG00000096384_ENSG00000141646_ENSG00000185728_ENSG00000156970_ENSG00000124766_ENSG00000115461_ENSG00000041357_ENSG00000109320_ENSG00000096155_ENSG00000205339_ENSG00000181163_ENSG00000104365_ENSG00000141543_ENSG00000158092_ENSG00000188603…	ENSG00000078747 ENSG00000170315_ENSG00000168610 ENSG00000254087_ENSG00000088305 ENSG00000096717_ENSG00000147133 ENSG00000188603_ENSG00000012048 ENSG00000096717_ENSG00000100902 ENSG00000163636_ENSG00000105325 ENSG00000176386_ENSG00000130177 ENSG00000176248_ENSG00000096717 ENSG00000283100_ENSG00000130177 ENSG00000164109_ENSG00000097007 ENSG00000150991_ENSG00000150991 ENSG00000163840_ENSG00000150991…	ENSG00000122691_ENSG00000156970_ENSG00000168955
6	GO:1901214	regulation of neuron death	30	0.0265957	53	0.00192154	1	0.0285714	6.70496e-07	2.80412e-06	0.000162402	0.000655776	0.616406	1	ENSG00000125266_ENSG00000141510_ENSG00000188906_ENSG00000158828_ENSG00000127191_ENSG00000171867_ENSG00000073282_ENSG00000206206_ENSG00000118689_ENSG00000010810_ENSG00000170315_ENSG00000095002_ENSG00000231617_ENSG00000109670_ENSG00000227046_ENSG00000118193_ENSG00000198400_ENSG00000114251_ENSG00000174405_ENSG00000206279_ENSG00000188603_ENSG00000078900_ENSG00000185345_ENSG00000269335_ENSG00000204628…	ENSG00000073282 ENSG00000141510_ENSG00000078900 ENSG00000141510_ENSG00000073282 ENSG00000227046_ENSG00000095002 ENSG00000198400_ENSG00000170315 ENSG00000269335_ENSG00000095002 ENSG00000188906_ENSG00000127191 ENSG00000185345_ENSG00000141510 ENSG00000206279_ENSG00000010810 ENSG00000204628_ENSG00000198400 ENSG00000204628_ENSG00000073282 ENSG00000204209_ENSG00000127191 ENSG00000170315_ENSG00000185345…	ENSG00000118193
8	GO:1904668	positive regulation of ubiquitin protein ligase activity	31	0.0274823	177	0.00641723	1	0.0285714	3.91485e-13	3.00638e-12	0.000179495	0.000721145	0.628633	1	ENSG00000113558_ENSG00000196510_ENSG00000068878_ENSG00000055130_ENSG00000170315_ENSG00000089053_ENSG00000176248_ENSG00000100804_ENSG00000100567_ENSG00000166167_ENSG00000156970_ENSG00000167110_ENSG00000041357_ENSG00000170312_ENSG00000105325_ENSG00000130177_ENSG00000166851_ENSG00000163636_ENSG00000166295_ENSG00000176386_ENSG00000100902_ENSG00000164109_ENSG00000154473_ENSG00000150991_ENSG00000131467…	ENSG00000156970 ENSG00000166851_ENSG00000117399 ENSG00000164162_ENSG00000089053 ENSG00000176386_ENSG00000100804 ENSG00000166851_ENSG00000094880 ENSG00000130177_ENSG00000150991 ENSG00000163636_ENSG00000130177 ENSG00000154473_ENSG00000156970 ENSG00000163636_ENSG00000105325 ENSG00000166851_ENSG00000094880 ENSG00000164109_ENSG00000100804 ENSG00000150991_ENSG00000150991 ENSG00000170315_ENSG00000041357…	ENSG00000156970
9	GO:0032147	activation of protein kinase activity	39	0.0345745	129	0.00467696	2	0.0571429	7.47579e-07	3.10295e-06	0.000186617	0.000746001	0.343338	0.869303	ENSG00000171105_ENSG00000118193_ENSG00000104312_ENSG00000149269_ENSG00000171094_ENSG00000227046_ENSG00000198793_ENSG00000102882_ENSG00000158828_ENSG00000204209_ENSG00000198909_ENSG00000106799_ENSG00000162734_ENSG00000055208_ENSG00000198400_ENSG00000017427_ENSG00000170312_ENSG00000175104_ENSG00000231617_ENSG00000110651_ENSG00000167193_ENSG00000206206_ENSG00000135341_ENSG00000170315_ENSG00000188906…	ENSG00000006062 ENSG00000175104_ENSG00000072062 ENSG00000167193_ENSG00000171105 ENSG00000198400_ENSG00000106799 ENSG00000163513_ENSG00000135341 ENSG00000269335_ENSG00000106799 ENSG00000170315_ENSG00000175104 ENSG00000198909_ENSG00000149269 ENSG00000150991_ENSG00000104312 ENSG00000150991_ENSG00000055208 ENSG00000170315_ENSG00000100030 ENSG00000198909_ENSG00000149269 ENSG00000163513_ENSG00000135341…	ENSG00000118193_ENSG00000017427
7	GO:0051443	positive regulation of ubiquitin-protein transferase activity	34	0.0301418	184	0.00667102	1	0.0285714	5.93767e-13	4.43614e-12	0.000249409	0.000984672	0.663087	1	ENSG00000100804_ENSG00000100567_ENSG00000166167_ENSG00000068878_ENSG00000113558_ENSG00000089053_ENSG00000055130_ENSG00000170315_ENSG00000176248_ENSG00000176386_ENSG00000100902_ENSG00000168283_ENSG00000170312_ENSG00000130177_ENSG00000105325_ENSG00000166851_ENSG00000163636_ENSG00000131467_ENSG00000150991_ENSG00000164162_ENSG00000053900_ENSG00000117399_ENSG00000094880_ENSG00000158828_ENSG00000167110…	ENSG00000150991 ENSG00000164162_ENSG00000105325 ENSG00000153107_ENSG00000100804 ENSG00000168283_ENSG00000105325 ENSG00000176248_ENSG00000150991 ENSG00000166295_ENSG00000131467 ENSG00000150991_ENSG00000055130 ENSG00000113558_ENSG00000041357 ENSG00000109670_ENSG00000150991 ENSG00000176248_ENSG00000053900 ENSG00000154473_ENSG00000156970 ENSG00000176248_ENSG00000100567 ENSG00000163636_ENSG00000117399…	ENSG00000156970
7	GO:0001701	in utero embryonic development	13	0.0115248	9	0.0003263	2	0.0571429	0.000312769	0.00084169	0.000394828	0.00153224	0.05889	0.341849	ENSG00000204531_ENSG00000171316_ENSG00000233911_ENSG00000229094_ENSG00000230336_ENSG00000237582_ENSG00000123473_ENSG00000174405_ENSG00000142731_ENSG00000106799_ENSG00000206454_ENSG00000132780_ENSG00000235068	ENSG00000171316 ENSG00000204531_ENSG00000171316 ENSG00000206454_ENSG00000106799 ENSG00000142731_ENSG00000171316 ENSG00000237582_ENSG00000171316 ENSG00000229094_ENSG00000171316 ENSG00000230336_ENSG00000123473 ENSG00000142731_ENSG00000171316 ENSG00000235068_ENSG00000171316 ENSG00000233911	ENSG00000123473_ENSG00000142731
6	GO:0070201	regulation of establishment of protein localization	81	0.0718085	287	0.0104053	2	0.0571429	6.22695e-06	2.24618e-05	0.000394023	0.00153285	0.731568	1	ENSG00000146648_ENSG00000104312_ENSG00000151150_ENSG00000109670_ENSG00000078674_ENSG00000141646_ENSG00000196924_ENSG00000107882_ENSG00000124766_ENSG00000107643_ENSG00000136999_ENSG00000141577_ENSG00000104517_ENSG00000137752_ENSG00000106799_ENSG00000170458_ENSG00000086061_ENSG00000123983_ENSG00000170027_ENSG00000049768_ENSG00000100906_ENSG00000113302_ENSG00000175793_ENSG00000101076_ENSG00000134308…	ENSG00000134308 ENSG00000175793_ENSG00000096717 ENSG00000101076_ENSG00000154229 ENSG00000164924_ENSG00000078900 ENSG00000204628_ENSG00000170027 ENSG00000274474_ENSG00000109670 ENSG00000185345_ENSG00000104312 ENSG00000111640_ENSG00000017427 ENSG00000124766_ENSG00000188906 ENSG00000204628_ENSG00000101076 ENSG00000166949_ENSG00000160299 ENSG00000164924_ENSG00000108953 ENSG00000171720_ENSG00000141510…	ENSG00000017427_ENSG00000122691
8	GO:0045937	positive regulation of phosphate metabolic process	107	0.0948582	546	0.0197955	3	0.0857143	9.61413e-08	4.45158e-07	0.000456048	0.00176125	0.661717	1	ENSG00000158828_ENSG00000154229_ENSG00000156345_ENSG00000116641_ENSG00000102882_ENSG00000163785_ENSG00000066027_ENSG00000171094_ENSG00000227046_ENSG00000112679_ENSG00000171105_ENSG00000161202_ENSG00000118193_ENSG00000164400_ENSG00000096717_ENSG00000055208_ENSG00000180370_ENSG00000017427_ENSG00000165409_ENSG00000124762_ENSG00000198909_ENSG00000108691_ENSG00000012504_ENSG00000135932_ENSG00000141480…	ENSG00000141646 ENSG00000170315_ENSG00000097007 ENSG00000180370_ENSG00000171720 ENSG00000227046_ENSG00000135341 ENSG00000184216_ENSG00000113522 ENSG00000206279_ENSG00000100030 ENSG00000141510_ENSG00000055208 ENSG00000171720_ENSG00000165409 ENSG00000168610_ENSG00000143971 ENSG00000150991_ENSG00000198793 ENSG00000269335_ENSG00000166851 ENSG00000198400_ENSG00000096384 ENSG00000167193_ENSG00000106462…	ENSG00000118193_ENSG00000017427_ENSG00000138778
7	GO:0010562	positive regulation of phosphorus metabolic process	107	0.0948582	546	0.0197955	3	0.0857143	9.61413e-08	4.45158e-07	0.000456048	0.00176125	0.661717	1	ENSG00000176170_ENSG00000143971_ENSG00000090339_ENSG00000097007_ENSG00000269335_ENSG00000150991_ENSG00000184216_ENSG00000006062_ENSG00000136807_ENSG00000095015_ENSG00000197921_ENSG00000102145_ENSG00000076604_ENSG00000206279_ENSG00000114251_ENSG00000171720_ENSG00000166851_ENSG00000170312_ENSG00000110651_ENSG00000167193_ENSG00000118046_ENSG00000254087_ENSG00000231617_ENSG00000181449_ENSG00000170315…	ENSG00000019582 ENSG00000142192_ENSG00000095015 ENSG00000100030_ENSG00000067182 ENSG00000227046_ENSG00000100784 ENSG00000150991_ENSG00000096384 ENSG00000136807_ENSG00000055208 ENSG00000269335_ENSG00000100784 ENSG00000106462_ENSG00000096384 ENSG00000141510_ENSG00000061938 ENSG00000146648_ENSG00000109670 ENSG00000174842_ENSG00000109670 ENSG00000204628_ENSG00000132356 ENSG00000146648_ENSG00000171094…	ENSG00000118193_ENSG00000138778_ENSG00000017427
7	GO:0033674	positive regulation of kinase activity	63	0.0558511	240	0.00870133	3	0.0857143	3.99238e-08	1.93815e-07	0.000586033	0.00224693	0.310188	0.834177	ENSG00000170315_ENSG00000206206_ENSG00000135341_ENSG00000079246_ENSG00000188906_ENSG00000127191_ENSG00000110092_ENSG00000171867_ENSG00000019582_ENSG00000175104_ENSG00000109756_ENSG00000170312_ENSG00000167193_ENSG00000113575_ENSG00000110651_ENSG00000231617_ENSG00000118046_ENSG00000104320_ENSG00000072062_ENSG00000097007_ENSG00000269335_ENSG00000150991_ENSG00000184216_ENSG00000140575_ENSG00000006062…	ENSG00000140575 ENSG00000163513_ENSG00000095015 ENSG00000149269_ENSG00000106799 ENSG00000175104_ENSG00000096717 ENSG00000150991_ENSG00000104320 ENSG00000206206_ENSG00000076604 ENSG00000184216_ENSG00000102882 ENSG00000150991_ENSG00000110092 ENSG00000150991_ENSG00000113522 ENSG00000198400_ENSG00000104312 ENSG00000127191_ENSG00000096717 ENSG00000118046_ENSG00000096717 ENSG00000106462_ENSG00000104312…	ENSG00000118193_ENSG00000017427_ENSG00000138778
8	GO:0043405	regulation of MAP kinase activity	41	0.0363475	136	0.00493075	1	0.0285714	1.60927e-06	6.33365e-06	0.000638516	0.00243644	0.731842	1	ENSG00000106799_ENSG00000078900_ENSG00000086061_ENSG00000106462_ENSG00000017427_ENSG00000163291_ENSG00000198400_ENSG00000055208_ENSG00000162734_ENSG00000204209_ENSG00000102882_ENSG00000185359_ENSG00000146648_ENSG00000104312_ENSG00000171105_ENSG00000161202_ENSG00000112679_ENSG00000227046_ENSG00000171094_ENSG00000149269_ENSG00000074319_ENSG00000269335_ENSG00000150991_ENSG00000184216_ENSG00000206279…	ENSG00000146648 ENSG00000269335_ENSG00000150991 ENSG00000198400_ENSG00000078900 ENSG00000150991_ENSG00000055208 ENSG00000150991_ENSG00000161202 ENSG00000188906_ENSG00000100030 ENSG00000150991_ENSG00000150991 ENSG00000170312_ENSG00000104312 ENSG00000188906_ENSG00000171094 ENSG00000269335_ENSG00000170312 ENSG00000254087_ENSG00000084207 ENSG00000127191_ENSG00000104312 ENSG00000269335_ENSG00000078900…	ENSG00000017427
8	GO:0010830	regulation of myotube differentiation	7	0.00620567	8	0.000290044	1	0.0285714	0.0176808	0.0355228	0.000663517	0.00251978	0.198474	0.689589	ENSG00000068024_ENSG00000171720_ENSG00000108840_ENSG00000048052_ENSG00000116478_ENSG00000136999_ENSG00000142178	ENSG00000048052 ENSG00000171720_ENSG00000108840 ENSG00000171720_ENSG00000048052 ENSG00000068024_ENSG00000048052 ENSG00000116478_ENSG00000068024 ENSG00000171720_ENSG00000068024 ENSG00000108840_ENSG00000108840 ENSG00000142178_ENSG00000108840 ENSG00000116478	ENSG00000142178
9	GO:0034501	protein localization to kinetochore	5	0.00443262	5	0.000181278	1	0.0285714	0.00199616	0.00474087	0.000793246	0.00294925	0.146051	0.57455	ENSG00000156970_ENSG00000167842_ENSG00000137812_ENSG00000170312_ENSG00000178999	ENSG00000156970 ENSG00000178999_ENSG00000156970 ENSG00000167842_ENSG00000137812 ENSG00000156970_ENSG00000170312 ENSG00000178999_ENSG00000137812 ENSG00000167842	ENSG00000156970
8	GO:2000779	regulation of double-strand break repair	13	0.0115248	10	0.000362555	1	0.0285714	4.6104e-05	0.000142916	0.00126017	0.00454744	0.337669	0.864143	ENSG00000067369_ENSG00000080345_ENSG00000163840_ENSG00000170430_ENSG00000004487_ENSG00000077463_ENSG00000111206_ENSG00000104517_ENSG00000051180_ENSG00000124795_ENSG00000166848_ENSG00000117748_ENSG00000122691	ENSG00000077463 ENSG00000104517_ENSG00000004487 ENSG00000067369_ENSG00000067369 ENSG00000117748_ENSG00000080345 ENSG00000166848_ENSG00000051180 ENSG00000166848_ENSG00000051180 ENSG00000117748_ENSG00000117748 ENSG00000163840_ENSG00000067369 ENSG00000124795_ENSG00000080345 ENSG00000117748_ENSG00000004487 ENSG00000117748	ENSG00000122691
6	GO:1903251	multi-ciliated epithelial cell differentiation	4	0.0035461	4	0.000145022	1	0.0285714	0.00135394	0.00329006	0.00207914	0.0073858	0.118606	0.517949	ENSG00000182923_ENSG00000205250_ENSG00000103995_ENSG00000142731	ENSG00000103995 ENSG00000182923_ENSG00000142731 ENSG00000182923_ENSG00000103995 ENSG00000142731_ENSG00000142731 ENSG00000205250	ENSG00000142731
10	GO:0031397	negative regulation of protein ubiquitination	38	0.0336879	193	0.00699732	1	0.0285714	8.77311e-13	6.46687e-12	0.00216018	0.00763967	0.704231	1	ENSG00000164109_ENSG00000154473_ENSG00000086061_ENSG00000141480_ENSG00000104517_ENSG00000153107_ENSG00000004897_ENSG00000107937_ENSG00000196510_ENSG00000124766_ENSG00000156970_ENSG00000147099_ENSG00000041357_ENSG00000123374_ENSG00000166295_ENSG00000147133_ENSG00000150991_ENSG00000097007_ENSG00000131467_ENSG00000118503_ENSG00000053900_ENSG00000137486_ENSG00000164162_ENSG00000117399_ENSG00000094880…	ENSG00000131467 ENSG00000147133_ENSG00000105325 ENSG00000170312_ENSG00000105325 ENSG00000156970_ENSG00000094880 ENSG00000196510_ENSG00000150991 ENSG00000176386_ENSG00000089053 ENSG00000153107_ENSG00000053900 ENSG00000117399_ENSG00000130177 ENSG00000164162_ENSG00000094880 ENSG00000150991_ENSG00000104517 ENSG00000141480_ENSG00000130177 ENSG00000166295_ENSG00000150991 ENSG00000196510_ENSG00000104517…	ENSG00000156970
7	GO:0046824	positive regulation of nucleocytoplasmic transport	21	0.018617	28	0.00101515	1	0.0285714	8.04904e-06	2.84296e-05	0.00236544	0.00831029	0.487244	1	ENSG00000141646_ENSG00000108953_ENSG00000141510_ENSG00000157110_ENSG00000039068_ENSG00000142192_ENSG00000196924_ENSG00000146648_ENSG00000151929_ENSG00000274474_ENSG00000136938_ENSG00000152977_ENSG00000106799_ENSG00000113302_ENSG00000087077_ENSG00000171720_ENSG00000017427_ENSG00000176170_ENSG00000166949_ENSG00000104517_ENSG00000145675	ENSG00000142192 ENSG00000146648_ENSG00000104517 ENSG00000141510_ENSG00000113302 ENSG00000171720_ENSG00000151929 ENSG00000166949_ENSG00000146648 ENSG00000274474_ENSG00000142192 ENSG00000166949_ENSG00000141510 ENSG00000171720_ENSG00000141646 ENSG00000166949_ENSG00000145675 ENSG00000146648_ENSG00000106799 ENSG00000141646_ENSG00000141510 ENSG00000274474_ENSG00000141510 ENSG00000166949_ENSG00000151929…	ENSG00000017427
7	GO:0006275	regulation of DNA replication	29	0.0257092	31	0.00112392	3	0.0857143	6.10406e-12	4.24396e-11	0.00238276	0.00835275	0.0575627	0.342498	ENSG00000017427_ENSG00000175054_ENSG00000111087_ENSG00000104320_ENSG00000204371_ENSG00000227333_ENSG00000115355_ENSG00000128908_ENSG00000094804_ENSG00000197299_ENSG00000206376_ENSG00000232045_ENSG00000097046_ENSG00000107937_ENSG00000147601_ENSG00000085224_ENSG00000020922_ENSG00000109670_ENSG00000171320_ENSG00000238134_ENSG00000236759_ENSG00000171105_ENSG00000133119_ENSG00000132646_ENSG00000164400…	ENSG00000171320 ENSG00000238134_ENSG00000094804 ENSG00000167513_ENSG00000085224 ENSG00000197299_ENSG00000017427 ENSG00000171105_ENSG00000104320 ENSG00000147601_ENSG00000171320 ENSG00000204371_ENSG00000017427 ENSG00000140443_ENSG00000132646 ENSG00000167513_ENSG00000104320 ENSG00000175054_ENSG00000020922 ENSG00000085224_ENSG00000020922 ENSG00000111087_ENSG00000171320 ENSG00000227333_ENSG00000132646…	ENSG00000074047_ENSG00000171320_ENSG00000017427
6	GO:0010942	positive regulation of cell death	72	0.0638298	347	0.0125807	1	0.0285714	1.9571e-08	9.8256e-08	0.00259798	0.00902783	0.904179	1	ENSG00000146674_ENSG00000111640_ENSG00000142178_ENSG00000142856_ENSG00000128245_ENSG00000132170_ENSG00000078900_ENSG00000180370_ENSG00000096717_ENSG00000136997_ENSG00000050748_ENSG00000227046_ENSG00000132792_ENSG00000274474_ENSG00000108953_ENSG00000164924_ENSG00000125266_ENSG00000158828_ENSG00000196470_ENSG00000097007_ENSG00000150991_ENSG00000113916_ENSG00000114251_ENSG00000206279_ENSG00000106004…	ENSG00000127191 ENSG00000177606_ENSG00000136997 ENSG00000204209_ENSG00000136997 ENSG00000274474_ENSG00000096717 ENSG00000107643_ENSG00000198400 ENSG00000204628_ENSG00000134308 ENSG00000164924_ENSG00000150991 ENSG00000166913_ENSG00000010810 ENSG00000204628_ENSG00000010810 ENSG00000094631_ENSG00000101412 ENSG00000274474_ENSG00000128245 ENSG00000274474_ENSG00000113916 ENSG00000177606_ENSG00000118689…	ENSG00000142178
9	GO:0042327	positive regulation of phosphorylation	99	0.087766	496	0.0179827	3	0.0857143	2.31461e-07	1.02438e-06	0.0028591	0.00989213	0.607042	1	ENSG00000096717_ENSG00000055208_ENSG00000180370_ENSG00000017427_ENSG00000124762_ENSG00000108691_ENSG00000198909_ENSG00000135932_ENSG00000141480_ENSG00000158828_ENSG00000154229_ENSG00000156345_ENSG00000102882_ENSG00000116641_ENSG00000163785_ENSG00000171094_ENSG00000112679_ENSG00000227046_ENSG00000171105_ENSG00000161202_ENSG00000164400_ENSG00000118193_ENSG00000206279_ENSG00000171720_ENSG00000114251…	ENSG00000072062 ENSG00000167193_ENSG00000102882 ENSG00000137486_ENSG00000116641 ENSG00000124762_ENSG00000141646 ENSG00000231617_ENSG00000076604 ENSG00000157110_ENSG00000113522 ENSG00000227046_ENSG00000198400 ENSG00000204628_ENSG00000106799 ENSG00000163513_ENSG00000171720 ENSG00000204209_ENSG00000124762 ENSG00000141510_ENSG00000141646 ENSG00000206206_ENSG00000067182 ENSG00000204628_ENSG00000102145…	ENSG00000118193_ENSG00000138778_ENSG00000017427
8	GO:0045860	positive regulation of protein kinase activity	59	0.052305	210	0.00761366	3	0.0857143	9.75054e-08	4.49586e-07	0.00323104	0.0111067	0.275306	0.789433	ENSG00000150991_ENSG00000097007_ENSG00000269335_ENSG00000072062_ENSG00000184216_ENSG00000140575_ENSG00000006062_ENSG00000076604_ENSG00000095015_ENSG00000114251_ENSG00000206279_ENSG00000100030_ENSG00000115355_ENSG00000067560_ENSG00000167965_ENSG00000143971_ENSG00000163513_ENSG00000170315_ENSG00000135341_ENSG00000206206_ENSG00000079246_ENSG00000188906_ENSG00000127191_ENSG00000110092_ENSG00000171867…	ENSG00000175104 ENSG00000184216_ENSG00000146648 ENSG00000198909_ENSG00000150991 ENSG00000175104_ENSG00000076604 ENSG00000127191_ENSG00000198909 ENSG00000269335_ENSG00000140575 ENSG00000198909_ENSG00000175104 ENSG00000269335_ENSG00000076604 ENSG00000150991_ENSG00000113575 ENSG00000269335_ENSG00000072062 ENSG00000188906_ENSG00000096717 ENSG00000170312_ENSG00000150991 ENSG00000162734_ENSG00000102882…	ENSG00000138778_ENSG00000017427_ENSG00000118193
7	GO:0048146	positive regulation of fibroblast proliferation	11	0.00975177	7	0.000253789	1	0.0285714	1.3964e-06	5.54535e-06	0.00358485	0.0122438	0.294106	0.82837	ENSG00000124762_ENSG00000115414_ENSG00000101412_ENSG00000135446_ENSG00000168283_ENSG00000136997_ENSG00000176170_ENSG00000017427_ENSG00000174405_ENSG00000019582_ENSG00000114251	ENSG00000135446 ENSG00000136997_ENSG00000019582 ENSG00000136997_ENSG00000017427 ENSG00000101412_ENSG00000124762 ENSG00000135446_ENSG00000115414 ENSG00000136997_ENSG00000124762 ENSG00000136997_ENSG00000101412 ENSG00000136997	ENSG00000017427
7	GO:0051444	negative regulation of ubiquitin-protein transferase activity	28	0.0248227	159	0.00576463	1	0.0285714	1.06087e-10	6.81676e-10	0.00370902	0.012587	0.590767	1	ENSG00000004897_ENSG00000153107_ENSG00000094880_ENSG00000164162_ENSG00000053900_ENSG00000117399_ENSG00000131467_ENSG00000154473_ENSG00000150991_ENSG00000097007_ENSG00000164109_ENSG00000123374_ENSG00000166295_ENSG00000176386_ENSG00000100902_ENSG00000105325_ENSG00000130177_ENSG00000163840_ENSG00000163636_ENSG00000041357_ENSG00000170312_ENSG00000156970_ENSG00000100804_ENSG00000100567_ENSG00000089053…	ENSG00000105325 ENSG00000117399_ENSG00000004897 ENSG00000196510_ENSG00000117399 ENSG00000154473_ENSG00000089053 ENSG00000166295_ENSG00000150991 ENSG00000154473_ENSG00000041357 ENSG00000100902_ENSG00000089053 ENSG00000105325_ENSG00000089053 ENSG00000117399_ENSG00000117399 ENSG00000176386_ENSG00000164109 ENSG00000176248_ENSG00000053900 ENSG00000130177_ENSG00000004897 ENSG00000153107_ENSG00000105325…	ENSG00000156970
6	GO:0051436	negative regulation of ubiquitin-protein ligase activity involved in mitotic cell cycle	26	0.0230496	154	0.00558335	1	0.0285714	1.27952e-10	8.08043e-10	0.00446633	0.0150291	0.563466	1	ENSG00000123374_ENSG00000100902_ENSG00000176386_ENSG00000166295_ENSG00000041357_ENSG00000170312_ENSG00000105325_ENSG00000130177_ENSG00000163636_ENSG00000100804_ENSG00000100567_ENSG00000156970_ENSG00000196510_ENSG00000089053_ENSG00000170315_ENSG00000176248_ENSG00000153107_ENSG00000004897_ENSG00000053900_ENSG00000164162_ENSG00000117399_ENSG00000094880_ENSG00000131467_ENSG00000164109_ENSG00000154473…	ENSG00000094880 ENSG00000164162_ENSG00000041357 ENSG00000100804_ENSG00000089053 ENSG00000154473_ENSG00000153107 ENSG00000176386_ENSG00000117399 ENSG00000153107_ENSG00000053900 ENSG00000166295_ENSG00000089053 ENSG00000156970_ENSG00000053900 ENSG00000164162_ENSG00000004897 ENSG00000154473_ENSG00000164162 ENSG00000176248_ENSG00000100567 ENSG00000100902_ENSG00000004897 ENSG00000130177_ENSG00000053900…	ENSG00000156970
9	GO:1903321	negative regulation of protein modification by small protein conjugation or removal	38	0.0336879	193	0.00699732	1	0.0285714	5.19821e-12	3.6371e-11	0.00580002	0.019273	0.704231	1	ENSG00000100902_ENSG00000176386_ENSG00000178685_ENSG00000163636_ENSG00000105325_ENSG00000130177_ENSG00000163840_ENSG00000170312_ENSG00000100567_ENSG00000100804_ENSG00000176248_ENSG00000089053_ENSG00000170315_ENSG00000094880_ENSG00000117399_ENSG00000137486_ENSG00000053900_ENSG00000164162_ENSG00000118503_ENSG00000131467_ENSG00000097007_ENSG00000150991_ENSG00000147133_ENSG00000166295_ENSG00000123374…	ENSG00000100902 ENSG00000170312_ENSG00000137486 ENSG00000170315_ENSG00000004897 ENSG00000176386_ENSG00000094880 ENSG00000176248_ENSG00000004897 ENSG00000156970_ENSG00000100804 ENSG00000156970_ENSG00000104517 ENSG00000154473_ENSG00000086061 ENSG00000105325_ENSG00000004897 ENSG00000053900_ENSG00000100567 ENSG00000150991_ENSG00000147133 ENSG00000170312_ENSG00000004897 ENSG00000164109_ENSG00000153107…	ENSG00000156970
6	GO:0043067	regulation of programmed cell death	145	0.128546	1112	0.0403161	5	0.142857	1.89859e-12	1.34984e-11	0.00660162	0.0217554	0.475379	1	ENSG00000166913_ENSG00000196591_ENSG00000136448_ENSG00000136938_ENSG00000165806_ENSG00000109756_ENSG00000175104_ENSG00000012048_ENSG00000177606_ENSG00000131467_ENSG00000074800_ENSG00000135046_ENSG00000158092_ENSG00000188603_ENSG00000104365_ENSG00000181163_ENSG00000134982_ENSG00000145675_ENSG00000068903_ENSG00000166949_ENSG00000124766_ENSG00000196924_ENSG00000176915_ENSG00000149269_ENSG00000109670…	ENSG00000096717 ENSG00000173039_ENSG00000109320 ENSG00000145425_ENSG00000012048 ENSG00000073282_ENSG00000104365 ENSG00000118503_ENSG00000173039 ENSG00000177606_ENSG00000141510 ENSG00000178999_ENSG00000166851 ENSG00000177606_ENSG00000090339 ENSG00000181163_ENSG00000109320 ENSG00000170312_ENSG00000005339 ENSG00000113916_ENSG00000111640 ENSG00000181163_ENSG00000012048 ENSG00000166949_ENSG00000196924…
7	GO:1901215	negative regulation of neuron death	14	0.0124113	18	0.0006526	1	0.0285714	0.00395292	0.00885389	0.00664874	0.0218655	0.35846	0.87952	ENSG00000108691_ENSG00000204628_ENSG00000095002_ENSG00000119335_ENSG00000118193_ENSG00000188906_ENSG00000174405_ENSG00000158828_ENSG00000127191_ENSG00000198400_ENSG00000269335_ENSG00000078900_ENSG00000188603_ENSG00000185345	ENSG00000119335 ENSG00000185345_ENSG00000185345 ENSG00000269335_ENSG00000095002 ENSG00000269335_ENSG00000119335 ENSG00000198400_ENSG00000158828 ENSG00000185345_ENSG00000198400 ENSG00000204628_ENSG00000119335 ENSG00000269335_ENSG00000095002 ENSG00000198400_ENSG00000095002 ENSG00000188906_ENSG00000127191 ENSG00000185345_ENSG00000185345 ENSG00000188906_ENSG00000204628 ENSG00000269335_ENSG00000127191…	ENSG00000118193
9	GO:1905508	protein localization to microtubule organizing center	5	0.00443262	7	0.000253789	1	0.0285714	0.00674845	0.0144124	0.00674379	0.022087	0.146051	0.57455	ENSG00000123473_ENSG00000141577_ENSG00000139350_ENSG00000078674_ENSG00000175455	ENSG00000078674 ENSG00000139350_ENSG00000123473 ENSG00000139350_ENSG00000078674 ENSG00000141577_ENSG00000078674 ENSG00000123473_ENSG00000141577 ENSG00000175455_ENSG00000139350 ENSG00000141577_ENSG00000078674 ENSG00000175455	ENSG00000123473
10	GO:0071539	protein localization to centrosome	5	0.00443262	7	0.000253789	1	0.0285714	0.00674845	0.0144124	0.00674379	0.022087	0.146051	0.57455	ENSG00000139350_ENSG00000078674_ENSG00000175455_ENSG00000123473_ENSG00000141577	ENSG00000078674 ENSG00000123473_ENSG00000139350 ENSG00000141577_ENSG00000078674 ENSG00000175455_ENSG00000141577 ENSG00000175455_ENSG00000078674 ENSG00000139350_ENSG00000123473 ENSG00000139350_ENSG00000078674 ENSG00000141577	ENSG00000123473
7	GO:0042981	regulation of apoptotic process	144	0.12766	1094	0.0396635	5	0.142857	1.42577e-12	1.03368e-11	0.00727671	0.0237349	0.468942	1	ENSG00000067182_ENSG00000141582_ENSG00000086061_ENSG00000122779_ENSG00000170027_ENSG00000163631_ENSG00000162734_ENSG00000198400_ENSG00000100906_ENSG00000104312_ENSG00000146648_ENSG00000056558_ENSG00000020922_ENSG00000078747_ENSG00000140350_ENSG00000118689_ENSG00000149311_ENSG00000137154_ENSG00000178999_ENSG00000204628_ENSG00000121022_ENSG00000168610_ENSG00000143382_ENSG00000146247_ENSG00000175793…	ENSG00000185345 ENSG00000274474_ENSG00000111640 ENSG00000135679_ENSG00000170027 ENSG00000188906_ENSG00000101412 ENSG00000108953_ENSG00000101412 ENSG00000109320_ENSG00000106211 ENSG00000184216_ENSG00000134308 ENSG00000177606_ENSG00000122779 ENSG00000132170_ENSG00000118503 ENSG00000173039_ENSG00000118689 ENSG00000166913_ENSG00000141510 ENSG00000181163_ENSG00000154229 ENSG00000198400_ENSG00000119335…
8	GO:1904667	negative regulation of ubiquitin protein ligase activity	26	0.0230496	154	0.00558335	1	0.0285714	6.48642e-10	3.8848e-09	0.00817873	0.0264606	0.563466	1	ENSG00000164109_ENSG00000150991_ENSG00000154473_ENSG00000131467_ENSG00000117399_ENSG00000164162_ENSG00000053900_ENSG00000094880_ENSG00000153107_ENSG00000004897_ENSG00000196510_ENSG00000176248_ENSG00000170315_ENSG00000089053_ENSG00000100567_ENSG00000100804_ENSG00000156970_ENSG00000170312_ENSG00000041357_ENSG00000163636_ENSG00000130177_ENSG00000105325_ENSG00000176386_ENSG00000166295_ENSG00000100902…	ENSG00000053900 ENSG00000117399_ENSG00000130177 ENSG00000164162_ENSG00000094880 ENSG00000150991_ENSG00000105325 ENSG00000170312_ENSG00000105325 ENSG00000156970_ENSG00000094880 ENSG00000196510_ENSG00000089053 ENSG00000153107_ENSG00000150991 ENSG00000176386_ENSG00000176248 ENSG00000176386_ENSG00000130177 ENSG00000153107_ENSG00000130177 ENSG00000166295_ENSG00000150991 ENSG00000196510_ENSG00000150991…	ENSG00000156970
7	GO:0051153	regulation of striated muscle cell differentiation	10	0.00886525	10	0.000362555	2	0.0571429	0.0148021	0.0300404	0.00848861	0.0274076	0.03601	0.248417	ENSG00000068024_ENSG00000116478_ENSG00000108840_ENSG00000048052_ENSG00000136999_ENSG00000142178_ENSG00000141646_ENSG00000125266_ENSG00000171720_ENSG00000017427	ENSG00000108840 ENSG00000171720_ENSG00000048052 ENSG00000068024_ENSG00000048052 ENSG00000171720_ENSG00000068024 ENSG00000171720_ENSG00000068024 ENSG00000108840_ENSG00000048052 ENSG00000116478_ENSG00000108840 ENSG00000116478_ENSG00000108840 ENSG00000142178_ENSG00000017427 ENSG00000136999_ENSG00000116478 ENSG00000141646	ENSG00000142178_ENSG00000017427
7	GO:0046822	regulation of nucleocytoplasmic transport	31	0.0274823	47	0.00170401	1	0.0285714	1.78538e-06	6.98931e-06	0.0100443	0.0322346	0.628633	1	ENSG00000146648_ENSG00000151929_ENSG00000152977_ENSG00000136938_ENSG00000082898_ENSG00000178685_ENSG00000274474_ENSG00000108953_ENSG00000127334_ENSG00000141646_ENSG00000112559_ENSG00000196924_ENSG00000039068_ENSG00000142192_ENSG00000124766_ENSG00000157110_ENSG00000107882_ENSG00000141510_ENSG00000166949_ENSG00000119950_ENSG00000176170_ENSG00000136999_ENSG00000145675_ENSG00000104517_ENSG00000106799…	ENSG00000082898 ENSG00000136938_ENSG00000106799 ENSG00000166949_ENSG00000082898 ENSG00000104517_ENSG00000127334 ENSG00000142192_ENSG00000108953 ENSG00000146648_ENSG00000096717 ENSG00000141510_ENSG00000017427 ENSG00000124766_ENSG00000082898 ENSG00000100906_ENSG00000171720 ENSG00000274474_ENSG00000108953 ENSG00000171720_ENSG00000039068 ENSG00000146648_ENSG00000108953 ENSG00000151929_ENSG00000082898…	ENSG00000017427
6	GO:0030510	regulation of BMP signaling pathway	12	0.0106383	13	0.000471322	1	0.0285714	0.000825603	0.0020772	0.0121314	0.0384682	0.316225	0.845635	ENSG00000141646_ENSG00000148204_ENSG00000197323_ENSG00000141448_ENSG00000137497_ENSG00000197921_ENSG00000157933_ENSG00000090539_ENSG00000198742_ENSG00000284126_ENSG00000175387_ENSG00000273529	ENSG00000141646 ENSG00000284126_ENSG00000157933 ENSG00000198742_ENSG00000137497 ENSG00000198742_ENSG00000141646 ENSG00000197323_ENSG00000157933 ENSG00000284126_ENSG00000141646 ENSG00000157933_ENSG00000141646 ENSG00000175387_ENSG00000175387 ENSG00000198742_ENSG00000175387 ENSG00000284126_ENSG00000141646 ENSG00000198742_ENSG00000157933 ENSG00000175387_ENSG00000175387 ENSG00000197323_ENSG00000137497…	ENSG00000141448
6	GO:0097742	de novo centriole assembly	3	0.00265957	3	0.000108767	1	0.0285714	0.00311502	0.00711451	0.0123359	0.0390394	0.0903043	0.443143	ENSG00000182923_ENSG00000142731_ENSG00000103995	ENSG00000103995 ENSG00000142731_ENSG00000103995 ENSG00000182923_ENSG00000142731 ENSG00000182923	ENSG00000142731
7	GO:0098535	de novo centriole assembly involved in multi-ciliated epithelial cell differentiation	3	0.00265957	3	0.000108767	1	0.0285714	0.00311502	0.00711451	0.0123359	0.0390394	0.0903043	0.443143	ENSG00000103995_ENSG00000142731_ENSG00000182923	ENSG00000142731 ENSG00000182923_ENSG00000103995 ENSG00000182923_ENSG00000103995 ENSG00000142731	ENSG00000142731
6	GO:0090092	regulation of transmembrane receptor protein serine/threonine kinase signaling pathway	28	0.0248227	82	0.00297295	1	0.0285714	5.90575e-05	0.000179288	0.0149831	0.0464944	0.590767	1	ENSG00000103266_ENSG00000166949_ENSG00000137575_ENSG00000284126_ENSG00000090539_ENSG00000100603_ENSG00000175387_ENSG00000163513_ENSG00000136999_ENSG00000273529_ENSG00000133895_ENSG00000150991_ENSG00000137497_ENSG00000106799_ENSG00000197323_ENSG00000148204_ENSG00000096717_ENSG00000197921_ENSG00000157933_ENSG00000198742_ENSG00000118046_ENSG00000183779_ENSG00000112742_ENSG00000141646_ENSG00000096384…	ENSG00000103266 ENSG00000284126_ENSG00000096384 ENSG00000150991_ENSG00000096717 ENSG00000118046_ENSG00000150991 ENSG00000284126_ENSG00000100603 ENSG00000166949_ENSG00000170315 ENSG00000198742_ENSG00000103266 ENSG00000106799_ENSG00000150991 ENSG00000273529_ENSG00000096384 ENSG00000100603_ENSG00000090539 ENSG00000166949_ENSG00000096717 ENSG00000150991_ENSG00000096717 ENSG00000273529_ENSG00000157933…	ENSG00000141448

## Sheet: NDD(adult_brain)_v1
GOLV	GOID	Description	#Nodes	%Node_Prop	#Edges	%Edge_Prop	#L0	%L0_Prop	Npva	Adj_Npva	Epva	Adj_Epva	L0pva	Adj_L0pva	Nodes	Edges	L0
6	GO:0000280	nuclear division	53	0.0469858	113	0.00409687	5	0.142857	8.50836e-15	7.07639e-14	4.36633e-22	4.19536e-21	0.0209416	0.178003	ENSG00000118193_ENSG00000198901_ENSG00000163539_ENSG00000149636_ENSG00000096155_ENSG00000233348_ENSG00000080986_ENSG00000090889_ENSG00000083937_ENSG00000204991_ENSG00000060069_ENSG00000072864_ENSG00000204463_ENSG00000036257_ENSG00000196924_ENSG00000167110_ENSG00000156970_ENSG00000167842_ENSG00000187531_ENSG00000142945_ENSG00000133101_ENSG00000071539_ENSG00000166037_ENSG00000138180_ENSG00000227761…	ENSG00000166851 ENSG00000204463_ENSG00000146670 ENSG00000233348_ENSG00000138180 ENSG00000227761_ENSG00000118193 ENSG00000187531_ENSG00000046651 ENSG00000166851_ENSG00000068796 ENSG00000142945_ENSG00000164611 ENSG00000204463_ENSG00000094880 ENSG00000167513_ENSG00000138778 ENSG00000163539_ENSG00000138180 ENSG00000233348_ENSG00000170248 ENSG00000187531_ENSG00000146670 ENSG00000229524_ENSG00000149636…	ENSG00000090889_ENSG00000118193_ENSG00000138778_ENSG00000156970_ENSG00000138160
7	GO:0046605	regulation of centrosome cycle	20	0.0177305	28	0.00101515	3	0.0857143	1.86411e-11	1.25259e-10	6.35105e-11	4.23846e-10	0.021728	0.181448	ENSG00000142731_ENSG00000159069_ENSG00000255112_ENSG00000083937_ENSG00000108773_ENSG00000168944_ENSG00000130695_ENSG00000114166_ENSG00000126001_ENSG00000151849_ENSG00000087586_ENSG00000123473_ENSG00000138160_ENSG00000136861_ENSG00000170248_ENSG00000181163_ENSG00000163611_ENSG00000101624_ENSG00000141577_ENSG00000117650	ENSG00000141577 ENSG00000142731_ENSG00000163611 ENSG00000168944_ENSG00000141577 ENSG00000168944_ENSG00000151849 ENSG00000163611_ENSG00000142731 ENSG00000151849_ENSG00000151849 ENSG00000168944_ENSG00000114166 ENSG00000126001_ENSG00000126001 ENSG00000163611_ENSG00000136861 ENSG00000142731_ENSG00000123473 ENSG00000151849_ENSG00000108773 ENSG00000114166_ENSG00000101624 ENSG00000142731_ENSG00000123473…	ENSG00000123473_ENSG00000138160_ENSG00000142731
6	GO:0046599	regulation of centriole replication	9	0.00797872	9	0.0003263	2	0.0571429	2.97044e-07	1.30675e-06	8.38751e-06	3.96976e-05	0.0293744	0.218472	ENSG00000114166_ENSG00000163611_ENSG00000101624_ENSG00000108773_ENSG00000181163_ENSG00000151849_ENSG00000142731_ENSG00000123473_ENSG00000136861	ENSG00000123473 ENSG00000142731_ENSG00000142731 ENSG00000151849_ENSG00000151849 ENSG00000163611_ENSG00000142731 ENSG00000163611_ENSG00000101624 ENSG00000151849_ENSG00000123473 ENSG00000151849_ENSG00000136861 ENSG00000142731_ENSG00000108773 ENSG00000114166_ENSG00000101624 ENSG00000142731	ENSG00000142731_ENSG00000123473
7	GO:0051153	regulation of striated muscle cell differentiation	10	0.00886525	10	0.000362555	2	0.0571429	0.0148021	0.0300404	0.00848861	0.0274076	0.03601	0.248417	ENSG00000068024_ENSG00000116478_ENSG00000108840_ENSG00000048052_ENSG00000136999_ENSG00000142178_ENSG00000141646_ENSG00000125266_ENSG00000171720_ENSG00000017427	ENSG00000108840 ENSG00000171720_ENSG00000048052 ENSG00000068024_ENSG00000048052 ENSG00000171720_ENSG00000068024 ENSG00000171720_ENSG00000068024 ENSG00000108840_ENSG00000048052 ENSG00000116478_ENSG00000108840 ENSG00000116478_ENSG00000108840 ENSG00000142178_ENSG00000017427 ENSG00000136999_ENSG00000116478 ENSG00000141646	ENSG00000142178_ENSG00000017427
